# Supplementary material for: Aptamer-based analyses of plasma proteome in individuals with post-COVID condition who underwent tailored physical activity
Source: Front Sports Act Living. 2026 May 29;8:1797346. doi: 10.3389/fspor.2026.1797346 (PMC13260485; doi:10.3389/fspor.2026.1797346)
Supplement: Supplementary file 2 [file Table1.xlsx]

## Sheet: panel
Target Name	Human Target or Analyte	UniProtID	GeneID
TR:ECD	Transferrin receptor protein 1:Extracellular domain	P02786	TFRC
MUC1:region 2	Mucin-1:region 2	P15941	MUC1
b-Catenin	Catenin beta-1	P35222	CTNNB1
SCGF-alpha	Stem cell growth factor-alpha	Q9Y240	CLEC11A
TIMP-3	Metalloproteinase inhibitor 3	P35625	TIMP3
GPR37	Prosaposin receptor GPR37	O15354	GPR37
Carbonic anhydrase I	Carbonic anhydrase 1	P00915	CA1
VNN2	Vascular non-inflammatory molecule 2	O95498	VNN2
ATS13	A disintegrin and metalloproteinase with thrombospondin motifs 13	Q76LX8	ADAMTS13
ON	SPARC	P09486	SPARC
GDF2	Growth/differentiation factor 2	Q9UK05	GDF2
MEN1	Menin	O00255	MEN1
Adiponectin	Adiponectin	Q15848	ADIPOQ
KEAP1	Kelch-like ECH-associated protein 1	Q14145	KEAP1
Neurotrophin-3	Neurotrophin-3	P20783	NTF3
BMP-6	Bone morphogenetic protein 6	P22004	BMP6
Thyroglobulin	Thyroglobulin	P01266	TG
LKHA4	Leukotriene A-4 hydrolase	P09960	LTA4H
CD30	Tumor necrosis factor receptor superfamily member 8	P28908	TNFRSF8
OAF	Out at first protein homolog	Q86UD1	OAF
COMD1	COMM domain-containing protein 1	Q8N668	COMMD1
PRKN2	E3 ubiquitin-protein ligase parkin	O60260	PRKN
BT3A2	Butyrophilin subfamily 3 member A2	P78410	BTN3A2
RRM1	Ribonucleoside-diphosphate reductase large subunit	P23921	RRM1
MP2K4	Dual specificity mitogen-activated protein kinase kinase 4	P45985	MAP2K4
CD109	CD109 antigen	Q6YHK3	CD109
LIF sR	Leukemia inhibitory factor receptor	P42702	LIFR
CDK2	CDK2	P24941	CDK2
IL-10 Ra:CD	Interleukin-10 receptor subunit alpha:Cytoplasmic domain	Q13651	IL10RA
MNDA	Myeloid cell nuclear differentiation antigen	P41218	MNDA
p53 R175H	Cellular tumor antigen p53 R175H mutant	P04637	TP53
Thrombospondin-1	Thrombospondin-1	P07996	THBS1
IGFBP-6	Insulin-like growth factor-binding protein 6	P24592	IGFBP6
COL10	Collectin-10	Q9Y6Z7	COLEC10
PSA6	Proteasome subunit alpha type-6	P60900	PSMA6
I2C2	Eukaryotic translation initiation factor 2C 2	Q9UKV8	AGO2
OX40 Ligand	Tumor necrosis factor ligand superfamily member 4	P23510	TNFSF4
BNP	Natriuretic peptides B	P16860	NPPB
RANK	Tumor necrosis factor receptor superfamily member 11A	Q9Y6Q6	TNFRSF11A
FGF23	Fibroblast growth factor 23	Q9GZV9	FGF23
KS6A1	Ribosomal protein S6 kinase alpha-1	Q15418	RPS6KA1
SATB2	DNA-binding protein SATB2	Q9UPW6	SATB2
JAK2	Tyrosine-protein kinase JAK2	O60674	JAK2
fibulin 5	Fibulin-5	Q9UBX5	FBLN5
Granzyme B	Granzyme B	P10144	GZMB
CK-MB	Creatine kinase M-type:Creatine kinase B-type heterodimer	P06732	CKM
HO-1	Heme oxygenase 1	P09601	HMOX1
B4GT1	Beta-1,4-galactosyltransferase 1	P15291	B4GALT1
SPINK5	Serine protease inhibitor Kazal-type 5	Q9NQ38	SPINK5
C3	Complement C3	P01024	C3
LCK	Tyrosine-protein kinase Lck	P06239	LCK
RAG-1	V(D)J recombination-activating protein 1	P15918	RAG1
PDC6I	Programmed cell death 6-interacting protein	Q8WUM4	PDCD6IP
IL-22	Interleukin-22	Q9GZX6	IL22
CD36 ANTIGEN	Platelet glycoprotein 4	P16671	CD36
sICAM-1	Intercellular adhesion molecule 1	P05362	ICAM1
NFYA	Nuclear transcription factor Y subunit alpha	P23511	NFYA
PTH2	Peptidyl-tRNA hydrolase 2, mitochondrial	Q9Y3E5	PTRH2
CRIS3	Cysteine-rich secretory protein 3	P54108	CRISP3
Endothelin 3	Endothelin-3	P14138	EDN3
Angiotensinogen	Angiotensinogen	P01019	AGT
Apo A-II	Apolipoprotein A-II	P02652	APOA2
Cytidylate kinase	UMP-CMP kinase	P30085	CMPK1
b-NGF	beta-nerve growth factor	P01138	NGF
LECT2	Leukocyte cell-derived chemotaxin-2	O14960	LECT2
BMP RIB	Bone morphogenetic protein receptor type-1B	O00238	BMPR1B
EIF3B	Eukaryotic translation initiation factor 3 subunit B	P55884	EIF3B
DBNL	Drebrin-like protein	Q9UJU6	DBNL
UCN3	Urocortin-3	Q969E3	UCN3
BGN	Biglycan	P21810	BGN
Apo E4	Apolipoprotein E (isoform E4)	P02649	APOE
Thrombin	Thrombin	P00734	F2
BGLR	Beta-glucuronidase	P08236	GUSB
sLFA-3	Lymphocyte function-associated antigen 3	P19256	CD58
BMF	Bcl-2-modifying factor	Q96LC9	BMF
TXN4A	Thioredoxin-like protein 4A	P83876	TXNL4A
ASC	Apoptosis-associated speck-like protein containing a CARD	Q9ULZ3	PYCARD
HEM2	Delta-aminolevulinic acid dehydratase	P13716	ALAD
5-Lipoxygenase	5-Lipoxygenase	P09917	ALOX5
DCLK3	Serine/threonine-protein kinase DCLK3	Q9C098	DCLK3
STAC	SH3 and cysteine-rich domain-containing protein	Q99469	STAC
Fragile histidine triad protein	Bis(5'-adenosyl)-triphosphatase	P49789	FHIT
ApoM	Apolipoprotein M	O95445	APOM
gp130, soluble	Interleukin-6 receptor subunit beta	P40189	IL6ST
GM-CSF	Granulocyte-macrophage colony-stimulating factor	P04141	CSF2
Cdc42Hs	Cell division control protein 42 homolog	P60953	CDC42
Apo A-IV	Apolipoprotein A-IV	P06727	APOA4
TWEAK	Tumor necrosis factor ligand superfamily member 12	O43508	TNFSF12
ALK	ALK tyrosine kinase receptor	Q9UM73	ALK
TGF-b3	Transforming growth factor beta-3	P10600	TGFB3
CL12A	C-type lectin domain family 12 member A	Q5QGZ9	CLEC12A
CTGF	Connective tissue growth factor	P29279	CCN2
Survivin	Baculoviral IAP repeat-containing protein 5	O15392	BIRC5
Integrin aVb1	Integrin alpha-V: beta-1 complex	P05556 | P06756	ITGB1 | ITGAV
HSP70 protein 8	Heat shock cognate 71 kDa protein	P11142	HSPA8
carboxylesterase, liver	Liver carboxylesterase 1	P23141	CES1
cIAP-1	Baculoviral IAP repeat-containing protein 2	Q13490	BIRC2
MAPIP	Ragulator complex protein LAMTOR2	Q9Y2Q5	LAMTOR2
GITR	Tumor necrosis factor receptor superfamily member 18	Q9Y5U5	TNFRSF18
EphA5	Ephrin type-A receptor 5	P54756	EPHA5
PPIB	Peptidyl-prolyl cis-trans isomerase B	P23284	PPIB
LYVE1	Lymphatic vessel endothelial hyaluronic acid receptor 1	Q9Y5Y7	LYVE1
suppression of tumorigenicity 13	Hsc70-interacting protein	P50502	ST13
PPIP1	Proline-serine-threonine phosphatase-interacting protein 1	O43586	PSTPIP1
LBP	Lipopolysaccharide-binding protein	P18428	LBP
CD3G	T-cell surface glycoprotein CD3 gamma chain	P09693	CD3G
RNF43	E3 ubiquitin-protein ligase RNF43	Q68DV7	RNF43
JAG1:ECD	Protein jagged-1:Extracellular domain	P78504	JAG1
CRLD2	Cysteine-rich secretory protein LCCL domain-containing 2	Q9H0B8	CRISPLD2
IRF6	Interferon regulatory factor 6	O14896	IRF6
MICA	MHC class I polypeptide-related sequence A	Q29983	MICA
SLIT2	Slit homolog 2 protein	O94813	SLIT2
ARL11	ADP-ribosylation factor-like protein 11	Q969Q4	ARL11
CD44	CD44 antigen	P16070	CD44
PRDX4	Peroxiredoxin-4	Q13162	PRDX4
DERL1	Derlin-1	Q9BUN8	DERL1
C1s	Complement C1s subcomponent	P09871	C1S
PERL	Lactoperoxidase	P22079	LPO
PPCE	Prolyl endopeptidase	P48147	PREP
TNF sR-I	Tumor necrosis factor receptor superfamily member 1A	P19438	TNFRSF1A
UB2D3/ PolyUbiquitin K48	UB2D3/PolyUbiquitin K48	P61077 | P0CG47	UBE2D3 | UBB
C1GLC	C1GALT1-specific chaperone 1	Q96EU7	C1GALT1C1
TMA	Thyroid peroxidase	P07202	TPO
C1q	Complement C1q subcomponent	P02747 | P02746 | P02745	C1QC | C1QB | C1QA
PAFAH	Platelet-activating factor acetylhydrolase	Q13093	PLA2G7
FSAP	Factor seven-activating protease	Q14520	HABP2
NEP1	Ribosomal RNA small subunit methyltransferase NEP1	Q92979	EMG1
Collagen a1(VI)	Collagen alpha-1(VI) chain	P12109	COL6A1
CEBPA	CCAAT/enhancer-binding protein alpha	P49715	CEBPA
KMO	Kynurenine 3-monooxygenase	O15229	KMO
PUR9	Bifunctional purine biosynthesis protein PURH	P31939	ATIC
filamin A:CH1	Filamin-A:Calponin Homology 1	P21333	FLNA
GPNMB:ECD	Transmembrane glycoprotein NMB:Extracellular domain	Q14956	GPNMB
CSK21	Casein kinase II subunit alpha	P68400	CSNK2A1
HPLN1	Hyaluronan and proteoglycan link protein 1	P10915	HAPLN1
CARD9	Caspase recruitment domain-containing protein 9	Q9H257	CARD9
HSP76	Heat shock 70 kDa protein 6	P17066	HSPA6
ELMO1	Engulfment and cell motility protein 1	Q92556	ELMO1
BMP-14	Growth/differentiation factor 5	P43026	GDF5
TRYB1	Tryptase beta-1	Q15661	TPSAB1
IL-21	Interleukin-21	Q9HBE4	IL21
PD-1	Programmed cell death protein 1	Q15116	PDCD1
PI42A	Phosphatidylinositol 5-phosphate 4-kinase type-2 alpha	P48426	PIP4K2A
ALDH-E2	Aldehyde dehydrogenase, mitochondrial	P05091	ALDH2
LIRA4	Leukocyte immunoglobulin-like receptor subfamily A member 4	P59901	LILRA4
MEK1	Dual specificity mitogen-activated protein kinase kinase 1	Q02750	MAP2K1
Fas ligand, soluble	Tumor necrosis factor ligand superfamily member 6, soluble form	P48023	FASLG
FRIH	Ferritin heavy chain	P02794	FTH1
14-3-3 protein beta/alpha	14-3-3 protein beta/alpha	P31946	YWHAB
PLK-1	Serine/threonine-protein kinase PLK1	P53350	PLK1
PKB beta	RAC-beta serine/threonine-protein kinase	P31751	AKT2
MAZ	Myc-associated zinc finger protein	P56270	MAZ
MINA	Bifunctional lysine-specific demethylase and histidyl-hydroxylase MINA	Q8IUF8	RIOX2
IFIT2	Interferon-induced protein with tetratricopeptide repeats 2	P09913	IFIT2
GNAS3	Neuroendocrine secretory protein 55	O95467	GNAS
Aggrecan	Aggrecan core protein	P16112	ACAN
HLA-C	HLA-C	P10321	HLA-C
BRAF1	Serine/threonine-protein kinase B-raf	P15056	BRAF
Gro-a	Growth-regulated alpha protein	P09341	CXCL1
HYOU1	Hypoxia up-regulated protein 1	Q9Y4L1	HYOU1
HS71L	Heat shock 70 kDa protein 1-like	P34931	HSPA1L
Kallistatin	Kallistatin	P29622	SERPINA4
CLC4G	C-type lectin domain family 4 member G	Q6UXB4	CLEC4G
Gelsolin	Gelsolin	P06396	GSN
PSB9	Proteasome subunit beta type-9	P28065	PSMB9
ARI1A	AT-rich interactive domain-containing protein 1A	O14497	ARID1A
Flt-3	Receptor-type tyrosine-protein kinase FLT3	P36888	FLT3
SG196	Protein O-mannose kinase	Q9H5K3	POMK
GPV	Platelet glycoprotein V	P40197	GP5
PCYOX	Prenylcysteine oxidase 1	Q9UHG3	PCYOX1
WWOX	WW domain-containing oxidoreductase	Q9NZC7	WWOX
Cysteine-rich protein 1	Cysteine and glycine-rich protein 1	P21291	CSRP1
FOXM1	Forkhead box protein M1	Q08050	FOXM1
NPM1	Nucleophosmin	P06748	NPM1
TIMP-1	Metalloproteinase inhibitor 1	P01033	TIMP1
IMB1	Importin subunit beta-1	Q14974	KPNB1
ATS1	A disintegrin and metalloproteinase with thrombospondin motifs 1	Q9UHI8	ADAMTS1
Ferritin	Ferritin	P02792	FTL
Integrin aVb6	Integrin alpha V beta 6	P06756 | P18564	ITGAV | ITGB6
Renin	Renin	P00797	REN
WNT5A	Protein Wnt-5a	P41221	WNT5A
FUBP2	Far upstream element-binding protein 2	Q92945	KHSRP
Bcl-10	B-cell lymphoma/leukemia 10	O95999	BCL10
Hemoglobin	Hemoglobin	P68871 | P69905	HBB | HBA1
FUT2	Galactoside 2-alpha-L-fucosyltransferase 2	Q10981	FUT2
EHD3	EH domain-containing protein 3	Q9NZN3	EHD3
LACC1	Laccase domain-containing protein 1	Q8IV20	LACC1
SMRC1	SWI/SNF complex subunit SMARCC1	Q92922	SMARCC1
OSMR	Oncostatin-M-specific receptor subunit beta	Q99650	OSMR
ERCC1	DNA excision repair protein ERCC-1	P07992	ERCC1
SERA	D-3-phosphoglycerate dehydrogenase	O43175	PHGDH
WNK3	Serine/threonine-protein kinase WNK3	Q9BYP7	WNK3
FOXO3A	Forkhead box protein O3	O43524	FOXO3
PKC-A	Protein kinase C alpha type	P17252	PRKCA
FABPA	Fatty acid-binding protein, adipocyte	P15090	FABP4
CE004	Fatty acid hydroxylase domain-containing protein 2	Q96IV6	FAXDC2
Fas, soluble	Tumor necrosis factor receptor superfamily member 6	P25445	FAS
IDH	Isocitrate dehydrogenase [NADP] cytoplasmic	O75874	IDH1
IL-17/ IL-17F	IL-17/IL-17F	Q96PD4 | Q16552	IL17F | IL17A
ENOX2	Ecto-NOX disulfide-thiol exchanger 2	Q16206	ENOX2
CD14	Monocyte differentiation antigen CD14	P08571	CD14
complement factor H-related 5	Complement factor H-related protein 5	Q9BXR6	CFHR5
NUDT5	ADP-sugar pyrophosphatase	Q9UKK9	NUDT5
PDXK	Pyridoxal kinase	O00764	PDXK
CD2	T-cell surface antigen CD2	P06729	CD2
Aldo-keto reductase 1C1	Aldo-keto reductase family 1 member C1	Q04828	AKR1C1
NEUR1	Sialidase-1	Q99519	NEU1
Kininogen, HMW, Two Chain	Kininogen, HMW, Two Chain	P01042	KNG1
TGFR-1	TGF-beta receptor type-1	P36897	TGFBR1
NHEJ1	Non-homologous end-joining factor 1	Q9H9Q4	NHEJ1
GRB7	Growth factor receptor-bound protein 7	Q14451	GRB7
IFN-a/b R1	Interferon alpha/beta receptor 1	P17181	IFNAR1
HSP 90a	Hsp90alpha	P07900	HSP90AA1
DPOLB	DNA polymerase beta	P06746	POLB
protein Z inhibitor	Protein Z-dependent protease inhibitor	Q9UK55	SERPINA10
RRAGC	Ras-related GTP-binding protein C	Q9HB90	RRAGC
PIP	Prolactin-inducible protein	P12273	PIP
EGF:ECD	Epidermal growth factor:Extracellular domain	P01133	EGF
CRKL	Crk-like protein	P46109	CRKL
IgD	Immunoglobulin D	P01880	IGHD
NDRG1	Protein NDRG1	Q92597	NDRG1
NSE	Gamma-enolase	P09104	ENO2
Rho A	Transforming protein RhoA	P61586	RHOA
RB27A	Ras-related protein Rab-27A	P51159	RAB27A
BLC	C-X-C motif chemokine 13	O43927	CXCL13
ACTH	Corticotropin	P01189	POMC
FCG3B	Low affinity immunoglobulin gamma Fc region receptor III-B	O75015	FCGR3B
CLC4A	C-type lectin domain family 4 member A	Q9UMR7	CLEC4A
IP-10	C-X-C motif chemokine 10	P02778	CXCL10
PAFAH beta subunit	Platelet-activating factor acetylhydrolase IB subunit beta	P68402	PAFAH1B2
MDHC	Malate dehydrogenase, cytoplasmic	P40925	MDH1
MDM2	E3 ubiquitin-protein ligase Mdm2	Q00987	MDM2
IDS	Iduronate 2-sulfatase	P22304	IDS
BAG3	BAG family molecular chaperone regulator 3	O95817	BAG3
Integrin a5b1	Integrin a5b1	P08648 | P05556	ITGA5 | ITGB1
Periostin	Periostin	Q15063	POSTN
FABPA	Fatty acid-binding protein, adipocyte	P15090	FABP4
ILF2	Interleukin enhancer-binding factor 2	Q12905	ILF2
IL-8	Interleukin-8	P10145	CXCL8
HCK	Tyrosine-protein kinase HCK	P08631	HCK
KI3L1	Killer cell immunoglobulin-like receptor 3DL1	P43629	KIR3DL1
TFPI -2	Tissue factor pathway inhibitor 2	P48307	TFPI2
pTEN	Phosphatidylinositol 3,4,5-trisphosphate 3-phosphatase and dual-specificity protein phosphatase PTEN	P60484	PTEN
IL-1 sRI	Interleukin-1 receptor type 1	P14778	IL1R1
Mcl-1	Induced myeloid leukemia cell differentiation protein Mcl-1	Q07820	MCL1
Chymase	Chymase	P23946	CMA1
Haptoglobin, Mixed Type	Haptoglobin	P00738	HP
HERP2	Homocysteine-responsive endoplasmic reticulum-resident ubiquitin-like domain member 2 protein	Q9BSE4	HERPUD2
Aminopeptidase N	Aminopeptidase N	P15144	ANPEP
UBD	Ubiquitin D	O15205	UBD
Tetranectin	Tetranectin	P05452	CLEC3B
FA20A	Pseudokinase FAM20A	Q96MK3	FAM20A
ITIH3	Inter-alpha-trypsin inhibitor heavy chain H3	Q06033	ITIH3
SIA4A	CMP-N-acetylneuraminate-beta-galactosamide-alpha-2,3-sialyltransferase 1	Q11201	ST3GAL1
NOE1	Noelin	Q99784	OLFM1
ERBB1	Epidermal growth factor receptor	P00533	EGFR
Activin RIA	Activin RIA	Q04771	ACVR1
Coagulation Factor IXab	Coagulation factor IXab	P00740	F9
KDM4C	Lysine-specific demethylase 4C	Q9H3R0	KDM4C
IFN-lambda 1	Interferon lambda-1	Q8IU54	IFNL1
NTF-2	Nuclear transport factor 2	P61970	NUTF2
Bone proteoglycan II	Decorin	P07585	DCN
DNAI1	Dynein intermediate chain 1, axonemal	Q9UI46	DNAI1
DDIT3	DNA damage-inducible transcript 3 protein	P35638	DDIT3
GLYL2	Glycine N-acyltransferase-like protein 2	Q8WU03	GLYATL2
DR6	Tumor necrosis factor receptor superfamily member 21	O75509	TNFRSF21
IRF1	Interferon regulatory factor 1	P10914	IRF1
AIF	Apoptosis-inducing factor 1, mitochondrial	O95831	AIFM1
Collagen-binding protein	Serpin H1	P50454	SERPINH1
LDLR	Low-density lipoprotein receptor	P01130	LDLR
Calcineurin	Calcineurin	Q08209	PPP3CA
VEGF121	Vascular endothelial growth factor A, isoform 121	P15692	VEGFA
TITIN	Titin	Q8WZ42	TTN
RD23A	UV excision repair protein RAD23 homolog A	P54725	RAD23A
MOG	Myelin-oligodendrocyte glycoprotein	Q16653	MOG
IFRD1	Interferon-related developmental regulator 1	O00458	IFRD1
CO5A1	Collagen alpha-1(V) chain	P20908	COL5A1
ROBO1	Roundabout homolog 1	Q9Y6N7	ROBO1
INHBC	Inhibin beta C chain	P55103	INHBC
Complement receptor type 2	Complement receptor type 2	P20023	CR2
B7-H1	Programmed cell death 1 ligand 1	Q9NZQ7	CD274
PAX4	Paired box protein Pax-4	O43316	PAX4
FGFR-2	Fibroblast growth factor receptor 2	P21802	FGFR2
Peroxiredoxin-1	Peroxiredoxin-1	Q06830	PRDX1
Apo L1	Apolipoprotein L1	O14791	APOL1
EMBP	Bone marrow proteoglycan	P13727	PRG2
UPP1	Uridine phosphorylase 1	Q16831	UPP1
CD79B	B-cell antigen receptor complex-associated protein beta chain	P40259	CD79B
CD59	CD59 glycoprotein	P13987	CD59
TOPB1	DNA topoisomerase 2-binding protein 1	Q92547	TOPBP1
PlGF	Placenta growth factor	P49763	PGF
SET	Protein SET	Q01105	SET
Cathepsin H	Cathepsin H	P09668	CTSH
CLC1A	CLEC-1	Q8NC01	CLEC1A
Phosphomannomutase 2	Phosphomannomutase 2	O15305	PMM2
ETS2	Protein C-ets-2	P15036	ETS2
Apo A-V	Apolipoprotein A-V	Q6Q788	APOA5
PF-4	Platelet factor 4	P02776	PF4
c-Raf	RAF proto-oncogene serine/threonine-protein kinase	P04049	RAF1
sE-Selectin	E-selectin	P16581	SELE
HG2A	HLA class II histocompatibility antigen gamma chain	P04233	CD74
CD6	CD6	P30203	CD6
CAV2	Caveolin-2	P51636	CAV2
sLeptin R	Leptin receptor, soluble	P48357	LEPR
BMP-2	Bone morphogenetic protein 2	P12643	BMP2
H-ras (WT)	GTPase HRas	P01112	HRAS
IF4G1	Eukaryotic translation initiation factor 4 gamma 1	Q04637	EIF4G1
MOTI	Promotilin	P12872	MLN
NCC27	Chloride intracellular channel protein 1	O00299	CLIC1
CREB-binding protein	CREB-binding protein	Q92793	CREBBP
MGT5A	Alpha-1,6-mannosylglycoprotein 6-beta-N-acetylglucosaminyltransferase A	Q09328	MGAT5
KLF4	Krueppel-like factor 4	O43474	KLF4
Lysyl oxidase-like protein 2	Lysyl oxidase homolog 2	Q9Y4K0	LOXL2
RELN	Reelin	P78509	RELN
b2-Microglobulin	Beta-2-microglobulin	P61769	B2M
BFL1	Bcl-2-related protein A1	Q16548	BCL2A1
eIF-5A-1	Eukaryotic translation initiation factor 5A-1	P63241	EIF5A
TCL1A	T-cell leukemia/lymphoma protein 1A	P56279	TCL1A
TRML1:ECD	Trem-like transcript 1 protein:Extracellular domain, Ig-like V-type domain	Q86YW5	TREML1
CD26	Dipeptidyl peptidase 4	P27487	DPP4
CBX7	Chromobox protein homolog 7	O95931	CBX7
LDHC	L-lactate dehydrogenase C chain	P07864	LDHC
GRN	Granulins	P28799	GRN
Fibronectin	Fibronectin	P02751	FN1
TS	Thymidylate synthase	P04818	TYMS
CELF2	CUGBP Elav-like family member 2	O95319	CELF2
HTRA1	Serine protease HTRA1	Q92743	HTRA1
FTCD	Formimidoyltransferase-cyclodeaminase	O95954	FTCD
IL-17 RC	Interleukin-17 receptor C	Q8NAC3	IL17RC
MER	Proto-oncogene tyrosine-protein kinase MER	Q12866	MERTK
Cystatin B	Cystatin B	P04080	CSTB
HES1	Transcription factor HES-1	Q14469	HES1
PGM5	PGM5	Q15124	PGM5
IL-16	Interleukin-16	Q14005	IL16
ITCH	E3 ubiquitin-protein ligase Itchy homolog	Q96J02	ITCH
sTie-2	Angiopoietin-1 receptor, soluble	Q02763	TEK
CTAP-III	Connective tissue-activating peptide III	P02775	PPBP
C4	Complement C4	P0C0L5 | P0C0L4	C4B | C4A
S100A8/S100A9	Protein S100-A8/A9 heterodimer	P06702 | P05109	S100A9 | S100A8
NRSN1	Neurensin-1	Q8IZ57	NRSN1
UB2L6	Ubiquitin/ISG15-conjugating enzyme E2 L6	O14933	UBE2L6
THSD1	Thrombospondin type-1 domain-containing protein 1	Q9NS62	THSD1
FN1.4	Fibronectin Fragment 4	P02751	FN1
HEY1	Hairy/enhancer-of-split related with YRPW motif protein 1	Q9Y5J3	HEY1
BDNF	Brain-derived neurotrophic factor	P23560	BDNF
Integrin aVb3	Integrin alpha V beta 3	P05106 | P06756	ITGB3 | ITGAV
Ck-b-8-1	Ck-beta-8-1	P55773	CCL23
ITI heavy chain H1	Inter-alpha-trypsin inhibitor heavy chain H1	P19827	ITIH1
SIRT2	NAD-dependent protein deacetylase sirtuin-2	Q8IXJ6	SIRT2
EGLN1	Egl nine homolog 1	Q9GZT9	EGLN1
SCO2	Protein SCO2 homolog, mitochondrial	O43819	SCO2
SEM4D	Semaphorin-4D	Q92854	SEMA4D
Peroxiredoxin-5	Peroxiredoxin-5, mitochondrial	P30044	PRDX5
XRCC4	DNA repair protein XRCC4	Q13426	XRCC4
PLD3	Phospholipase D3	Q8IV08	PLD3
CD27	CD27 antigen	P26842	CD27
CK2-A1:B	Casein kinase II 2-alpha:2-beta heterotetramer	P67870 | P68400	CSNK2B | CSNK2A1
NNAT	Neuronatin	Q16517	NNAT
ALCAM	CD166 antigen	Q13740	ALCAM
CSF-1	Macrophage colony-stimulating factor 1	P09603	CSF1
VEGF sR3	Vascular endothelial growth factor receptor 3	P35916	FLT4
IMA5	Importin subunit alpha-5	P52294	KPNA1
TrkC	NT-3 growth factor receptor	Q16288	NTRK3
MGAP	MAX gene-associated protein	Q8IWI9	MGA
OAS1	2'-5'-oligoadenylate synthase 1	P00973	OAS1
GLYM	Serine hydroxymethyltransferase, mitochondrial	P34897	SHMT2
TCPH	T-complex protein 1 subunit eta	Q99832	CCT7
FGF-18	Fibroblast growth factor 18	O76093	FGF18
KTDAP	Keratinocyte differentiation-associated protein	P60985	KRTDAP
VEGF	Vascular endothelial growth factor A	P15692	VEGFA
p21	Cyclin-dependent kinase inhibitor 1	P38936	CDKN1A
Eotaxin	Eotaxin	P51671	CCL11
C1r	Complement C1r subcomponent	P00736	C1R
IKB-epsilon	I-kappa-B-epsilon	O00221	NFKBIE
ANKR1	Ankyrin repeat domain-containing protein 1	Q15327	ANKRD1
DDIT4	DNA damage-inducible transcript 4 protein	Q9NX09	DDIT4
PPAR gamma	Peroxisome proliferator activated receptor gamma	P37231	PPARG
Integrin a3b1	Integrin a3b1	P26006 | P05556	ITGA3 | ITGB1
NPM1	Nucleophosmin	P06748	NPM1
DQA2	HLA class II histocompatibility antigen, DQ alpha 2 chain	P01906	HLA-DQA2
Prostatic acid phosphatase	Prostatic acid phosphatase	P15309	ACP3
VEGF sR2	Vascular endothelial growth factor receptor 2	P35968	KDR
CBS	Cystathionine beta-synthase	P35520	CBS
UB2E1	Ubiquitin-conjugating enzyme E2 E1	P51965	UBE2E1
CD3E	T-cell surface glycoprotein CD3 epsilon chain	P07766	CD3E
KS6A6	Ribosomal protein S6 kinase alpha-6	Q9UK32	RPS6KA6
HB-EGF	Heparin-binding EGF-like growth factor	Q99075	HBEGF
VEGF-D	Vascular endothelial growth factor D	O43915	VEGFD
CD70	CD70 antigen	P32970	CD70
LST1	Leukocyte-specific transcript 1 protein	O00453	LST1
CATC	Dipeptidyl peptidase 1	P53634	CTSC
PolyUbiquitin K48	PolyUbiquitin K48-linked	P0CG47	UBB
LRC59	Leucine-rich repeat-containing protein 59	Q96AG4	LRRC59
IL-12 p40	Interleukin-12 subunit beta	P29460	IL12B
IRF-3	Interferon regulatory factor 3	Q14653	IRF3
IL-6 sRa	Interleukin-6 receptor subunit alpha	P08887	IL6R
PGP9.5	Ubiquitin carboxyl-terminal hydrolase isozyme L1	P09936	UCHL1
TLR2	Toll-like receptor 2	O60603	TLR2
CHFR	E3 ubiquitin-protein ligase CHFR	Q96EP1	CHFR
SCF sR	Mast/stem cell growth factor receptor Kit	P10721	KIT
CTLA-4	Cytotoxic T-lymphocyte protein 4	P16410	CTLA4
Apo C-I	Apolipoprotein C-I	P02654	APOC1
H2B2E	Histone H2B type 2-E	Q16778	H2BC21
IL-27	Interleukin-27	Q14213 | Q8NEV9	EBI3 | IL27
MASP3:Heavy	Mannan-binding lectin serine protease 1:Mannan-binding lectin serine protease 1 heavy chain	P48740	MASP1
MMP-9	Matrix metalloproteinase-9	P14780	MMP9
p15-INK4b	Cyclin-dependent kinase 4 inhibitor B	P42772	CDKN2B
PLOD2	Procollagen-lysine,2-oxoglutarate 5-dioxygenase 2	O00469	PLOD2
HGF	Hepatocyte growth factor	P14210	HGF
Lymphotoxin b R	Tumor necrosis factor receptor superfamily member 3	P36941	LTBR
FN1.3	Fibronectin Fragment 3	P02751	FN1
ODP2	Dihydrolipoyllysine-residue acetyltransferase component of pyruvate dehydrogenase complex, mitochondrial	P10515	DLAT
C8	Complement component C8	P07357	C8A
Neprilysin	Neprilysin	P08473	MME
Apo A-V	Apolipoprotein A-V	Q6Q788	APOA5
HXD4	Homeobox protein Hox-D4	P09016	HOXD4
ABL1	Tyrosine-protein kinase ABL1	P00519	ABL1
HEXI1	Protein HEXIM1	O94992	HEXIM1
sFRP-3	Secreted frizzled-related protein 3	Q92765	FRZB
GBP1	Guanylate-binding protein 1	P32455	GBP1
TNR4	Tumor necrosis factor receptor superfamily member 4	P43489	TNFRSF4
MUSK	Muscle, skeletal receptor tyrosine-protein kinase	O15146	MUSK
TXND5	Thioredoxin domain-containing protein 5	Q8NBS9	TXNDC5
Transferrin	Serotransferrin	P02787	TF
PLCG1	1-phosphatidylinositol 4,5-bisphosphate phosphodiesterase gamma-1	P19174	PLCG1
PDIA6	Protein disulfide-isomerase A6	Q15084	PDIA6
PLEK	Pleckstrin	P08567	PLEK
Midkine	Midkine	P21741	MDK
STA5B	Signal transducer and activator of transcription 5B	P51692	STAT5B
C4b-binding protein beta chain	C4b-binding protein beta chain	P20851	C4BPB
MAPK14	Mitogen-activated protein kinase 14	Q16539	MAPK14
Carbonic anhydrase 9	Carbonic anhydrase 9	Q16790	CA9
Serpin B1	Leukocyte elastase inhibitor	P30740	SERPINB1
NG36	Histone-lysine N-methyltransferase EHMT2	Q96KQ7	EHMT2
IL-18	Interleukin-18	Q14116	IL18
Cyclophilin A	Peptidyl-prolyl cis-trans isomerase A	P62937	PPIA
STAB1	Stabilin-1	Q9NY15	STAB1
L-VEGF165	Isoform L-VEGF165	P15692	VEGFA
TRAF1	TNF receptor-associated factor 1	Q13077	TRAF1
SPA11	Serpin A11	Q86U17	SERPINA11
CA125	Mucin-16	Q8WXI7	MUC16
hnRNP A2/B1	Heterogeneous nuclear ribonucleoproteins A2/B1	P22626	HNRNPA2B1
ITB6	Integrin beta-6	P18564	ITGB6
EMAP-2	Endothelial monocyte-activating polypeptide 2	Q12904	AIMP1
C6	Complement component C6	P13671	C6
FOXP1	Forkhead box protein P1	Q9H334	FOXP1
C5b, 6 Complex	Complement C5b-C6 complex	P13671 | P01031	C6 | C5
CD79A	B-cell antigen receptor complex-associated protein alpha chain	P11912	CD79A
NAD(P)H dehydrogenase	NAD(P)H dehydrogenase [quinone] 1	P15559	NQO1
sICAM-2	Intercellular adhesion molecule 2	P13598	ICAM2
cSHMT	Serine hydroxymethyltransferase, cytosolic	P34896	SHMT1
PSMD6	26S proteasome non-ATPase regulatory subunit 6	Q15008	PSMD6
KSYK:SH2, 1 and 2	Tyrosine-protein kinase SYK:Src Homology domain	P43405	SYK
Fibrinogen	Fibrinogen	P02679 | P02675 | P02671	FGG | FGB | FGA
STIM1:CD	Stromal interaction molecule 1:Cytoplasmic domain	Q13586	STIM1
C43BP:PH domain	Collagen type IV alpha-3-binding protein:PH domain	Q9Y5P4	CERT1
FLIP	CASP8 and FADD-like apoptosis regulator	O15519	CFLAR
Galectin-3	Galectin-3	P17931	LGALS3
Caspase-10:region 2	Caspase-10:region 2	Q92851	CASP10
GALT3	Polypeptide N-acetylgalactosaminyltransferase 3	Q14435	GALNT3
Cathepsin A	Lysosomal protective protein	P10619	CTSA
TXD15	Thioredoxin domain-containing protein 15	Q96J42	TXNDC15
Coagulation Factor V	Coagulation Factor V	P12259	F5
Lamin-B1	Lamin-B1	P20700	LMNB1
BTG	Beta-thromboglobulin	P02775	PPBP
VASP	Vasodilator-stimulated phosphoprotein	P50552	VASP
4EBP1	Eukaryotic translation initiation factor 4E-binding protein 1	Q13541	EIF4EBP1
MK08	Mitogen-activated protein kinase 8	P45983	MAPK8
IRAK4	Interleukin-1 receptor-associated kinase 4	Q9NWZ3	IRAK4
FCRL3	Fc receptor-like protein 3	Q96P31	FCRL3
PGES2	Prostaglandin E synthase 2	Q9H7Z7	PTGES2
BCL6	B-cell lymphoma 6 protein	P41182	BCL6
SMAD3	Mothers against decapentaplegic homolog 3	P84022	SMAD3
HERC5	E3 ISG15--protein ligase HERC5	Q9UII4	HERC5
TRAIL R2	Tumor necrosis factor receptor superfamily member 10B	O14763	TNFRSF10B
Transaldolase	Transaldolase	P37837	TALDO1
AMNLS	Protein amnionless	Q9BXJ7	AMN
UT1	Urea transporter 1	Q13336	SLC14A1
FCN2	Ficolin-2	Q15485	FCN2
SEPR	Prolyl endopeptidase FAP	Q12884	FAP
gp75	gp75	P17643	TYRP1
TRIM3	Tripartite motif-containing protein 3	O75382	TRIM3
LD78-beta	C-C motif chemokine 3-like 1	P16619	CCL3L1
TNIP1	TNFAIP3-interacting protein 1	Q15025	TNIP1
Tissue transglutaminase	Protein-glutamine gamma-glutamyltransferase 2	P21980	TGM2
PSA2	Proteasome subunit alpha type-2	P25787	PSMA2
CSKP	Peripheral plasma membrane protein CASK	O14936	CASK
Moesin	Moesin	P26038	MSN
STABP	STAM-binding protein	O95630	STAMBP
K-ras	GTPase KRas	P01116	KRAS
P73L	Tumor protein 63	Q9H3D4	TP63
TBK1	Serine/threonine-protein kinase TBK1	Q9UHD2	TBK1
Ferritin light chain	Ferritin light chain	P02792	FTL
CLC4D	C-type lectin domain family 4 member D	Q8WXI8	CLEC4D
SYSM	Serine--tRNA ligase, mitochondrial	Q9NP81	SARS2
PAI-1	Plasminogen activator inhibitor 1	P05121	SERPINE1
CBPE	Carboxypeptidase E	P16870	CPE
CSK	Tyrosine-protein kinase CSK	P41240	CSK
TEBP	Prostaglandin E synthase 3	Q15185	PTGES3
DJB11	DnaJ homolog subfamily B member 11	Q9UBS4	DNAJB11
TLR4	Toll-like receptor 4	O00206	TLR4
CUL1	Cullin-1	Q13616	CUL1
Factor B	Complement factor B	P00751	CFB
TRML1:ITIM	Trem-like transcript 1 protein:immunoreceptor tyrosine-based inhibition motif	Q86YW5	TREML1
BMP RII	Bone morphogenetic protein receptor type-2	Q13873	BMPR2
Transketolase	Transketolase	P29401	TKT
GLU2B	Glucosidase 2 subunit beta	P14314	PRKCSH
RGMB	RGM domain family member B	Q6NW40	RGMB
GPNMB:CD	Transmembrane glycoprotein NMB:Cytoplasmic domain	Q14956	GPNMB
VSIG4	V-set and immunoglobulin domain-containing protein 4	Q9Y279	VSIG4
EPHA7	Ephrin type-A receptor 7	Q15375	EPHA7
URP2	Fermitin family homolog 3	Q86UX7	FERMT3
LTBP4	Latent-transforming growth factor beta-binding protein 4	Q8N2S1	LTBP4
TLR1:CD	Toll-like receptor 1:Cytoplasmic domain	Q15399	TLR1
CHST3	Carbohydrate sulfotransferase 3	Q7LGC8	CHST3
ITI heavy chain H2	Inter-alpha-trypsin inhibitor heavy chain H2	P19823	ITIH2
SULT 1A1*2	SULT 1A1*2	P50225	SULT1A1
RIP	RIP	Q13546	RIPK1
PK3CG	Phosphatidylinositol 4,5-bisphosphate 3-kinase catalytic subunit gamma isoform	P48736	PIK3CG
ITF2	Transcription factor 4	P15884	TCF4
PACN2	Protein kinase C and casein kinase substrate in neurons protein 2	Q9UNF0	PACSIN2
OA synthetase	2'-5'-oligoadenylate synthetase like protein	Q15646	OASL
SIR1	NAD-dependent protein deacetylase sirtuin-1	Q96EB6	SIRT1
Prekallikrein	Plasma kallikrein	P03952	KLKB1
TRAIL	Tumor necrosis factor ligand superfamily member 10	P50591	TNFSF10
PADI4	Protein-arginine deiminase type-4	Q9UM07	PADI4
GSH0	Glutamate--cysteine ligase regulatory subunit	P48507	GCLM
SMAD1	Mothers against decapentaplegic homolog 1	Q15797	SMAD1
Prothrombin	Prothrombin	P00734	F2
SH3L2	SH3 domain-binding glutamic acid-rich-like protein 2	Q9UJC5	SH3BGRL2
SKP2	S-phase kinase-associated protein 2	Q13309	SKP2
PSA7	Proteasome subunit alpha type-7	O14818	PSMA7
HSP 70	Internal Use Only: Heat shock 70 kDa protein 1A	P0DMV8	HSPA1A
PTX3	Pentraxin-related protein PTX3	P26022	PTX3
IL-4	Interleukin-4	P05112	IL4
P85A	Phosphatidylinositol 3-kinase regulatory subunit alpha	P27986	PIK3R1
NCAM1	Neural cell adhesion molecule 1	P13591	NCAM1
Cathepsin D	Cathepsin D	P07339	CTSD
Autophagy protein 5	Autophagy protein 5	Q9H1Y0	ATG5
Collagen Type III	Collagen Type III	P02461	COL3A1
BNIP3	BCL2/adenovirus E1B 19 kDa protein-interacting protein 3	Q12983	BNIP3
KS6B1	Ribosomal protein S6 kinase beta-1	P23443	RPS6KB1
Catalase	Catalase	P04040	CAT
Collagen II	Collagen Type II	P02458	COL2A1
ARGI1	Arginase-1	P05089	ARG1
QOR	Quinone oxidoreductase	Q08257	CRYZ
NF2L2	Nuclear factor erythroid 2-related factor 2	Q16236	NFE2L2
CXAR	Coxsackievirus and adenovirus receptor	P78310	CXADR
TER ATPase	Transitional endoplasmic reticulum ATPase	P55072	VCP
CLCA2	Calcium-activated chloride channel regulator 2	Q9UQC9	CLCA2
KIF3A	Kinesin-like protein KIF3A	Q9Y496	KIF3A
WASP	Wiskott-Aldrich syndrome protein	P42768	WAS
ING1	Inhibitor of growth protein 1	Q9UK53	ING1
CNTN3	Contactin-3	Q9P232	CNTN3
IL-17C	Interleukin-17C	Q9P0M4	IL17C
MRE11	Double-strand break repair protein MRE11	P49959	MRE11
IMP2L	Mitochondrial inner membrane protease subunit 2	Q96T52	IMMP2L
DPP10	Inactive dipeptidyl peptidase 10	Q8N608	DPP10
MEOX1	Homeobox protein MOX-1	P50221	MEOX1
RCN1	Reticulocalbin-1	Q15293	RCN1
Adrenomedullin	Adrenomedullin	P35318	ADM
Arginase	Arginase-2, mitochondrial	P78540	ARG2
Discoidin domain receptor 2	Discoidin domain-containing receptor 2	Q16832	DDR2
KAD2	Adenylate kinase 2, mitochondrial	P54819	AK2
MD1L1	Mitotic spindle assembly checkpoint protein MAD1	Q9Y6D9	MAD1L1
OCLN	Occludin	Q16625	OCLN
CYR61	Protein CYR61	O00622	CCN1
Fractalkine/CX3CL-1	Fractalkine	P78423	CX3CL1
EPHB3	Ephrin type-B receptor 3	P54753	EPHB3
DYN2	Dynamin-2	P50570	DNM2
CgA	Chromogranin-A	P10645	CHGA
IFIH1	Interferon-induced helicase C domain-containing protein 1	Q9BYX4	IFIH1
GFAP	Glial fibrillary acidic protein	P14136	GFAP
HNMT	Histamine N-methyltransferase	P50135	HNMT
LFA-1 alpha-L chain	Integrin alpha-L	P20701	ITGAL
CRAC1	Cartilage acidic protein 1	Q9NQ79	CRTAC1
sTREM-1	Triggering receptor expressed on myeloid cells 1	Q9NP99	TREM1
MMP-2	72 kDa type IV collagenase	P08253	MMP2
FOXO1A	Forkhead box protein O1A	Q12778	FOXO1
PSA1	Proteasome subunit alpha type-1	P25786	PSMA1
CCD19	Cilia- and flagella-associated protein 45	Q9UL16	CFAP45
Protein S	Vitamin K-dependent protein S	P07225	PROS1
p53	Cellular tumor antigen p53	P04637	TP53
ATF6A	Cyclic AMP-dependent transcription factor ATF-6 alpha	P18850	ATF6
MBL	Mannose-binding protein C	P11226	MBL2
a1-Antitrypsin	Alpha-1-antitrypsin	P01009	SERPINA1
C9	Complement component C9	P02748	C9
C1QR1	Complement component C1q receptor	Q9NPY3	CD93
CCNA1	Cyclin-A1	P78396	CCNA1
GPNMB:ECD	Transmembrane glycoprotein NMB:Extracellular domain	Q14956	GPNMB
PHF6	PHD finger protein 6	Q8IWS0	PHF6
Leptin	Leptin	P41159	LEP
Gc-Globulin, Mixed Type	Vitamin D-binding protein	P02774	GC
GRIK2	Glutamate receptor ionotropic, kainate 2	Q13002	GRIK2
STAT3	Signal transducer and activator of transcription 3	P40763	STAT3
CD69	Early activation antigen CD69	Q07108	CD69
CALB2	Calretinin	P22676	CALB2
JAG1:CD	Protein jagged-1:Cytoplasmic domain	P78504	JAG1
TYY1	Transcriptional repressor protein YY1	P25490	YY1
KCC4	Calcium/calmodulin-dependent protein kinase type IV	Q16566	CAMK4
Hemopexin	Hemopexin	P02790	HPX
BAFF Receptor	Tumor necrosis factor receptor superfamily member 13C	Q96RJ3	TNFRSF13C
TELT	Telethonin	O15273	TCAP
VAV	Proto-oncogene vav	P15498	VAV1
HDGF	Hepatoma-derived growth factor	P51858	HDGF
IL-17	Interleukin-17A	Q16552	IL17A
PECAM-1	Platelet endothelial cell adhesion molecule	P16284	PECAM1
Platelet proteoglycan	Serglycin	P10124	SRGN
IFN-g	Interferon gamma	P01579	IFNG
IL-31	Interleukin-31	Q6EBC2	IL31
NCAM-120	Neural cell adhesion molecule 1, 120 kDa isoform	P13591	NCAM1
WN10A	Protein Wnt-10a	Q9GZT5	WNT10A
Myeloperoxidase	Myeloperoxidase	P05164	MPO
IER2	Immediate early response gene 2 protein	Q9BTL4	IER2
LYNB	Tyrosine-protein kinase Lyn, isoform B	P07948	LYN
CFTR	Cystic fibrosis transmembrane conductance regulator	P13569	CFTR
B9D2	B9 domain-containing protein 2	Q9BPU9	B9D2
ICBR	Caspase recruitment domain-containing protein 18	P57730	CARD18
BRAK	C-X-C motif chemokine 14	O95715	CXCL14
MART-1	MART-1	Q16655	MLANA
IL-21 sR	Interleukin-21 receptor	Q9HBE5	IL21R
MIF	Macrophage migration inhibitory factor	P14174	MIF
TNFAIP3	Tumor necrosis factor alpha-induced protein 3	P21580	TNFAIP3
Apo E2	Apolipoprotein E (isoform E2)	P02649	APOE
CD8A/CD8B Complex	CD8A/CD8B Complex	P10966 | P01732	CD8B | CD8A
PRS8	26S protease regulatory subunit 8	P62195	PSMC5
CRF2-12	Interferon lambda receptor 1	Q8IU57	IFNLR1
Hexosaminidase A	Beta-hexosaminidase alpha chain	P06865	HEXA
PSB5	Proteasome subunit beta type-5	P28074	PSMB5
DJB13	DnaJ homolog subfamily B member 13	P59910	DNAJB13
Dynorphin A (1-17)	Dynorphin A (1-17)	P01213	PDYN
ROBO2	Roundabout homolog 2	Q9HCK4	ROBO2
CDCP1	CUB domain-containing protein 1	Q9H5V8	CDCP1
sRAGE	Advanced glycosylation end product-specific receptor, soluble	Q15109	AGER
Retinal dehydrogenase 1	Retinal dehydrogenase 1	P00352	ALDH1A1
GPNMB:ECD	Transmembrane glycoprotein NMB:Extracellular domain	Q14956	GPNMB
TPMT	Thiopurine S-methyltransferase	P51580	TPMT
b-ECGF	Fibroblast growth factor 1	P05230	FGF1
TSLP	Thymic stromal lymphopoietin	Q969D9	TSLP
Integrin alpha-2/ b1	Integrin alpha-2/b1	P05556 | P17301	ITGB1 | ITGA2
S22AG	Solute carrier family 22 member 16	Q86VW1	SLC22A16
SIA10	Type 2 lactosamine alpha-2,3-sialyltransferase	Q9Y274	ST3GAL6
H2B2E	Histone H2B type 2-E	Q16778	H2BC21
HPSE	Heparanase	Q9Y251	HPSE
PCSK9	Proprotein convertase subtilisin/kexin type 9	Q8NBP7	PCSK9
Peroxiredoxin-3	Thioredoxin-dependent peroxide reductase, mitochondrial	P30048	PRDX3
CD226	CD226 antigen	Q15762	CD226
IL-2	Interleukin-2	P60568	IL2
HSP 27	Heat shock protein beta-1	P04792	HSPB1
PAX3	Paired box protein Pax-3	P23760	PAX3
MASP3:Sushi 1 and Sushi 2	Mannan-binding lectin serine protease 1:Sushi 1 and Sushi 2	P48740	MASP1
IRF8	Interferon regulatory factor 8	Q02556	IRF8
THAS	Thromboxane-A synthase	P24557	TBXAS1
CD29	CD29	P05556	ITGB1
EPHA3	Ephrin type-A receptor 3	P29320	EPHA3
MMP-12	Macrophage metalloelastase	P39900	MMP12
IL-5 Ra	Interleukin-5 receptor subunit alpha	Q01344	IL5RA
IKB-alpha	NF-kappa-B inhibitor alpha	P25963	NFKBIA
SIAT1	Beta-galactoside alpha-2,6-sialyltransferase 1	P15907	ST6GAL1
VCAM-1	Vascular cell adhesion protein 1	P19320	VCAM1
C5	Complement C5	P01031	C5
MMP-3	Stromelysin-1	P08254	MMP3
Epo	Erythropoietin	P01588	EPO
IL-6	Interleukin-6	P05231	IL6
CBR1	Carbonyl reductase [NADPH] 1	P16152	CBR1
FOXP3	Forkhead box protein P3	Q9BZS1	FOXP3
PHB2	Prohibitin-2	Q99623	PHB2
SH21A	SH2 domain-containing protein 1A	O60880	SH2D1A
ABHDA	Mycophenolic acid acyl-glucuronide esterase, mitochondrial	Q9NUJ1	ABHD10
CYLD	Ubiquitin carboxyl-terminal hydrolase CYLD	Q9NQC7	CYLD
CNTP2	Contactin-associated protein-like 2	Q9UHC6	CNTNAP2
ENPP2	Ectonucleotide pyrophosphatase/phosphodiesterase family member 2	Q13822	ENPP2
NOTC2	Neurogenic locus notch homolog protein 2	Q04721	NOTCH2
LAMA3	Laminin subunit alpha-3	Q16787	LAMA3
G6B:ECD	Protein G6b:Isoform A, Extracellular domain	O95866	MPIG6B
STIM1:ECD	Stromal interaction molecule 1:Extracellular domain	Q13586	STIM1
4F2:ECD	4F2 cell-surface antigen heavy chain:Extracellular domain	P08195	SLC3A2
CAD23	Cadherin-23	Q9H251	CDH23
HLA-G	HLA class I histocompatibility antigen, alpha chain G	P17693	HLA-G
Osteopontin	Osteopontin	P10451	SPP1
CD81	CD81 antigen	P60033	CD81
Cytochrome b5	Cytochrome b5	P00167	CYB5A
TPSN	Tapasin	O15533	TAPBP
GLSK	Glutaminase kidney isoform, mitochondrial	O94925	GLS
G6PD	Glucose-6-phosphate 1-dehydrogenase	P11413	G6PD
CO1A1:N-term propeptide	Collagen alpha-1(I) chain:N-term propeptide	P02452	COL1A1
PRIO	Major prion protein	P04156	PRNP
Laminin gamma-2	Laminin subunit gamma-2	Q13753	LAMC2
FREM1	FRAS1-related extracellular matrix protein 1	Q5H8C1	FREM1
FGFR-3:CD	Fibroblast growth factor receptor 3:Cytoplasmic domain	P22607	FGFR3
DDX58	Probable ATP-dependent RNA helicase DDX58	O95786	DDX58
CAPZB	F-actin-capping protein subunit beta	P47756	CAPZB
DDX6	Probable ATP-dependent RNA helicase DDX6	P26196	DDX6
IGF-II receptor	Cation-independent mannose-6-phosphate receptor	P11717	IGF2R
jun-D	Transcription factor jun-D	P17535	JUND
N-glycosylase/DNA lyase	N-glycosylase/DNA lyase	O15527	OGG1
SPSY	Spermine synthase	P52788	SMS
MVK	Mevalonate kinase	Q03426	MVK
Tropomyosin 2	Tropomyosin beta chain	P07951	TPM2
IGFBP-5	Insulin-like growth factor-binding protein 5	P24593	IGFBP5
EFNB2:CD	Ephrin-B2:Cytoplasmic domain	P52799	EFNB2
Collectin Kidney 1	Collectin-11	Q9BWP8	COLEC11
AGO1	Protein argonaute-1	Q9UL18	AGO1
4F2:CD	4F2 cell-surface antigen heavy chain:Cytoplasmic domain	P08195	SLC3A2
FHR3	Complement factor H-related protein 3	Q02985	CFHR3
SIAE	Sialate O-acetylesterase	Q9HAT2	SIAE
IFN-g R1	Interferon gamma receptor 1	P15260	IFNGR1
SMD3	Small nuclear ribonucleoprotein Sm D3	P62318	SNRPD3
FOSL2	Fos-related antigen 2	P15408	FOSL2
Sialoadhesin	Sialoadhesin	Q9BZZ2	SIGLEC1
ROBO4	Roundabout homolog 4	Q8WZ75	ROBO4
BTG1	Protein BTG1	P62324	BTG1
SLAF1	Signaling lymphocytic activation molecule	Q13291	SLAMF1
cPLA2-alpha	Cytosolic phospholipase A2 alpha	P47712	PLA2G4A
CD97	CD97 antigen	P48960	ADGRE5
TRIM5	Tripartite motif-containing protein 5	Q9C035	TRIM5
IgG	Immunoglobulin G	P01857	IGHG3 | IGK | IGL | IGHG1 | IGHG4 | IGHG2
MK01	Mitogen-activated protein kinase 1	P28482	MAPK1
IL3RB:CD	Cytokine receptor common subunit beta:Cytoplasmic domain	P32927	CSF2RB
VAV3	Guanine nucleotide exchange factor VAV3	Q9UKW4	VAV3
Cytochrome P450 3A4	Cytochrome P450 3A4	P08684	CYP3A4
KSYK:Protein Kinase	Tyrosine-protein kinase SYK:Protein kinase domain	P43405	SYK
SYWC	Tryptophan--tRNA ligase, cytoplasmic	P23381	WARS1
Mx1	Interferon-induced GTP-binding protein Mx1	P20591	MX1
NF-kappa-B p105	Nuclear factor NF-kappa-B p105 subunit	P19838	NFKB1
STX1a	Syntaxin-1A	Q16623	STX1A
Factor H	Complement factor H	P08603	CFH
SMAD4	Mothers against decapentaplegic homolog 4	Q13485	SMAD4
TFPI	Tissue factor pathway inhibitor	P10646	TFPI
DYR	Dihydrofolate reductase	P00374	DHFR
Notch 1	Neurogenic locus notch homolog protein 1	P46531	NOTCH1
CD3-zeta	T-cell surface glycoprotein CD3 zeta chain	P20963	CD247
CRBB2	Beta-crystallin B2	P43320	CRYBB2
CD9	CD9 antigen	P21926	CD9
CDK1/cyclin B	Cyclin-dependent kinase 1:G2/mitotic-specific cyclin-B1 complex	P14635 | P06493	CCNB1 | CDK1
NCF-1	Neutrophil cytosol factor 1	P14598	NCF1
HSDL2	Hydroxysteroid dehydrogenase-like protein 2	Q6YN16	HSDL2
Coagulation Factor VII	Coagulation factor VII	P08709	F7
PAK6	Serine/threonine-protein kinase PAK 6	Q9NQU5	PAK6
S100A12	Protein S100-A12	P80511	S100A12
BACH2	Transcription regulator protein BACH2	Q9BYV9	BACH2
discoidin domain receptor 1	Epithelial discoidin domain-containing receptor 1	Q08345	DDR1
TGF-b2	Transforming growth factor beta-2	P61812	TGFB2
FBLI1	Filamin-binding LIM protein 1	Q8WUP2	FBLIM1
CD23	Low affinity immunoglobulin epsilon Fc receptor	P06734	FCER2
TAFI	Carboxypeptidase B2	Q96IY4	CPB2
MCP-3	C-C motif chemokine 7	P80098	CCL7
C1-Esterase Inhibitor	Plasma protease C1 inhibitor	P05155	SERPING1
Laminin-2	Laminin-2	P24043	LAMA2
CD5:CD	T-cell surface glycoprotein CD5:Cytoplasmic domain	P06127	CD5
Albumin	Serum albumin	P02768	ALB
EFC4B	EF-hand calcium-binding domain-containing protein 4B	Q9BSW2	CRACR2A
IL-1 R4	Interleukin-1 receptor-like 1	Q01638	IL1RL1
Glucocorticoid receptor	Glucocorticoid receptor	P04150	NR3C1
Glutathione S-transferase Pi	Glutathione S-transferase P	P09211	GSTP1
RAB32	Ras-related protein Rab-32	Q13637	RAB32
TWEAKR	Tumor necrosis factor receptor superfamily member 12A	Q9NP84	TNFRSF12A
KIF22	Kinesin-like protein KIF22	Q14807	KIF22
ERBB4	Receptor tyrosine-protein kinase erbB-4	Q15303	ERBB4
HDAC2	Histone deacetylase 2	Q92769	HDAC2
TEN3	Teneurin-3	Q9P273	TENM3
Apo C-II	Apolipoprotein C-II	P02655	APOC2
GTF2I	General transcription factor II-I	P78347	GTF2I
CQ062	Uncharacterized protein C17orf62	Q9BQA9	CYBC1
MUC18	Melanoma-associated antigen MUC18	P43121	MCAM
FGF-19	Fibroblast growth factor 19	O95750	FGF19
KPCT	Protein kinase C theta type	Q04759	PRKCQ
ROS1	Proto-oncogene tyrosine-protein kinase ROS	P08922	ROS1
ANTR2	Anthrax toxin receptor 2	P58335	ANTXR2
Artemin	Artemin	Q5T4W7	ARTN
NAP-2	Neutrophil-activating peptide 2	P02775	PPBP
MYL9	Myosin, light chain 9, regulatory	P24844	MYL9
MIP-3a	C-C motif chemokine 20	P78556	CCL20
IL-2 sRg	Cytokine receptor common subunit gamma	P31785	IL2RG
GSK-3 beta	Glycogen synthase kinase-3 beta	P49841	GSK3B
LL-37	Antibacterial protein LL-37	P49913	CAMP
DAF	Complement decay-accelerating factor	P08174	CD55
VLA-4	Very Late Antigen-4	P13612 | P05556	ITGA4 | ITGB1
Protein C	Vitamin K-dependent protein C	P04070	PROC
Myokinase, human	Adenylate kinase isoenzyme 1	P00568	AK1
CDHR3	Cadherin-related family member 3	Q6ZTQ4	CDHR3
PTP-1C	Tyrosine-protein phosphatase non-receptor type 6	P29350	PTPN6
BMP10	Bone morphogenetic protein 10	O95393	BMP10
CCP1	Calcipressin-1	P53805	RCAN1
AURKB	Aurora kinase B	Q96GD4	AURKB
CIG49	Interferon-induced protein with tetratricopeptide repeats 3	O14879	IFIT3
Calgranulin A	Calgranulin A	P05109	S100A8
IGFBP-5	Insulin-like growth factor-binding protein 5	P24593	IGFBP5
Securin	Securin	O95997	PTTG1
Kininogen, HMW	Kininogen-1	P01042	KNG1
MMP-1	Interstitial collagenase	P03956	MMP1
CD28	CD28	P10747	CD28
PACR	Pituitary adenylate cyclase-activating polypeptide type I receptor	P41586	ADCYAP1R1
IgG2, Kappa	Ig gamma-2, Kappa	P01859	IGHG2
RBP	Retinol-binding protein 4	P02753	RBP4
ATF3	Cyclic AMP-dependent transcription factor ATF-3	P18847	ATF3
TGF-b R III	Transforming growth factor beta receptor type 3	Q03167	TGFBR3
PSA1	Proteasome subunit alpha type-1	P25786	PSMA1
paraoxonase 1	Serum paraoxonase/arylesterase 1	P27169	PON1
p27Kip1	Cyclin-dependent kinase inhibitor 1B	P46527	CDKN1B
PDGFRA	Platelet-derived growth factor receptor alpha	P16234	PDGFRA
PDE4D	cAMP-specific 3',5'-cyclic phosphodiesterase 4D	Q08499	PDE4D
Properdin	Properdin	P27918	CFP
Aldehyde dehydrogenase, class 3	Aldehyde dehydrogenase, dimeric NADP-preferring	P30838	ALDH3A1
CYTN	Cystatin-SN	P01037	CST1
FGF7	Fibroblast growth factor 7	P21781	FGF7
VDR	Vitamin D3 receptor	P11473	VDR
TD26	Angiopoietin-like protein 8	Q6UXH0	ANGPTL8
IGFBP-4	Insulin-like growth factor-binding protein 4	P22692	IGFBP4
IL-3	Interleukin-3	P08700	IL3
b2-Microglobulin	Beta-2-microglobulin	P61769	B2M
ACE	Angiotensin-converting enzyme	P12821	ACE
ITB5	Integrin beta-5	P18084	ITGB5
Annexin III	Annexin A3	P12429	ANXA3
PKC-D	Protein kinase C delta type	Q05655	PRKCD
JAG2	Protein jagged-2	Q9Y219	JAG2
pyruvate carboxylase	Pyruvate carboxylase, mitochondrial	P11498	PC
Poliovirus receptor	Poliovirus receptor	P15151	PVR
BST1	ADP-ribosyl cyclase/cyclic ADP-ribose hydrolase 2	Q10588	BST1
Bcl-2	Apoptosis regulator Bcl-2	P10415	BCL2
M4K3	Mitogen-activated protein kinase kinase kinase kinase 3	Q8IVH8	MAP4K3
Maspin	Serpin B5	P36952	SERPINB5
COX-2	Prostaglandin G/H synthase 2	P35354	PTGS2
ANTR1	Anthrax toxin receptor 1	Q9H6X2	ANTXR1
SND1	Staphylococcal nuclease domain-containing protein 1	Q7KZF4	SND1
FCGR1	High affinity immunoglobulin gamma Fc receptor I	P12314	FCGR1A
HSC20	Iron-sulfur cluster co-chaperone protein HscB, mitochondrial	Q8IWL3	HSCB
SMDF	Neuregulin-1, sensory and motor neuron-derived factor isoform	Q02297	NRG1
IL-1b	Interleukin-1 beta	P01584	IL1B
TrkB	BDNF/NT-3 growth factors receptor	Q16620	NTRK2
TRAIL R2:Death	Tumor necrosis factor receptor superfamily member 10B:Death domain	O14763	TNFRSF10B
TSC2	Tuberin	P49815	TSC2
TCPTP	Tyrosine-protein phosphatase non-receptor type 2	P17706	PTPN2
BMP-7	Bone morphogenetic protein 7	P18075	BMP7
CTCF	Transcriptional repressor CTCF	P49711	CTCF
PRS6A	26S protease regulatory subunit 6A	P17980	PSMC3
TRAIL R1	Tumor necrosis factor receptor superfamily member 10A	O00220	TNFRSF10A
LFA-1 beta-2	Integrin beta-2	P05107	ITGB2
IFN-aA	Interferon alpha-2	P01563	IFNA2
URB	Coiled-coil domain-containing protein 80	Q76M96	CCDC80
CD5:ECD	T-cell surface glycoprotein CD5:Extracellular domain	P06127	CD5
TCP-1-epsilon	T-complex protein 1 subunit epsilon	P48643	CCT5
uPA	Urokinase-type plasminogen activator	P00749	PLAU
CTACK	C-C motif chemokine 27	Q9Y4X3	CCL27
E2AK4	eIF-2-alpha kinase GCN2	Q9P2K8	EIF2AK4
NRP1	Neuropilin-1	O14786	NRP1
Pseudocholinesterase	Cholinesterase	P06276	BCHE
ERBB2	Receptor tyrosine-protein kinase erbB-2	P04626	ERBB2
LEG9	Galectin-9	O00182	LGALS9
IFN-lambda 1	Interferon lambda-1	Q8IU54	IFNL1
RB11A	Ras-related protein Rab-11A	P62491	RAB11A
SKIL	Ski-like protein	P12757	SKIL
Glutaminyl cyclase	Glutaminyl-peptide cyclotransferase	Q16769	QPCT
RB27B	Ras-related protein Rab-27B	O00194	RAB27B
FOXC2	Forkhead box protein C2	Q99958	FOXC2
TLR1:ECD	Toll-like receptor 1:Extracellular domain	Q15399	TLR1
SIA7B	Alpha-N-acetylgalactosaminide alpha-2,6-sialyltransferase 2	Q9UJ37	ST6GALNAC2
LIF	Leukemia inhibitory factor	P15018	LIF
annexin II	Annexin A2	P07355	ANXA2
Keratin 19	Keratin, type I cytoskeletal 19	P08727	KRT19
UB2L3/ PolyUbiquitin K48	UB2L3/PolyUbiquitin K48	P68036 | P0CG47	UBE2L3 | UBB
Integrin alpha-M	Integrin alpha-M	P11215	ITGAM
Alpha enolase	Alpha-enolase	P06733	ENO1
Chondrocalcin	Chondrocalcin	P02458	COL2A1
contactin-1	Contactin-1	Q12860	CNTN1
IL-12 Rb1	Interleukin-12 receptor subunit beta-1	P42701	IL12RB1
IFN-lambda 3	Interferon lambda-3	Q8IZI9	IFNL3
KDM1A	Lysine-specific histone demethylase 1A	O60341	KDM1A
nectin-1 gamma:CD	Nectin-1, isoform gamma:Cytoplasmic domain	Q15223	NECTIN1
Vinculin	Vinculin	P18206	VCL
SH3K1	SH3 domain-containing kinase-binding protein 1	Q96B97	SH3KBP1
FCG2B	Low affinity immunoglobulin gamma Fc region receptor II-b	P31994	FCGR2B
cIAP-2	Baculoviral IAP repeat-containing protein 3	Q13489	BIRC3
IL-2 sRb	Interleukin-2 receptor subunit beta	P14784	IL2RB
Galectin-1	Galectin-1	P09382	LGALS1
PDGF-BB	Platelet-derived growth factor subunit B	P01127	PDGFB
IGBP1	Immunoglobulin-binding protein 1	P78318	IGBP1
EGFRvIII	Epidermal growth factor receptor variant III	P00533	EGFR
ELAV2	ELAV-like protein 2	Q12926	ELAVL2
NCF-2	Neutrophil cytosol factor 2	P19878	NCF2
CEBPE	CCAAT/enhancer-binding protein epsilon	Q15744	CEBPE
OLFL3	Olfactomedin-like protein 3	Q9NRN5	OLFML3
ANX11	Annexin A11	P50995	ANXA11
IL-15	Interleukin-15	P40933	IL15
TSG-6	Tumor necrosis factor-inducible gene 6 protein	P98066	TNFAIP6
FcRIIIa	Low affinity immunoglobulin gamma Fc region receptor III-A	P08637	FCGR3A
MINP1	Multiple inositol polyphosphate phosphatase 1	Q9UNW1	MINPP1
LAP2B	Lamina-associated polypeptide 2, isoforms beta/gamma	P42167	TMPO
Caldesmon	Caldesmon	Q05682	CALD1
Activin AC	Inhibin beta A chain:Inhibin beta C chain heterodimer	P55103	INHBC
HPT	Haptoglobin isoform 2	P00738	HP
UBE2N	Ubiquitin-conjugating enzyme E2 N	P61088	UBE2N
Rb	Retinoblastoma-associated protein	P06400	RB1
Keratin 7	Keratin, type II cytoskeletal 7	P08729	KRT7
Complement receptor type 1	Complement receptor type 1	P17927	CR1
C1QR1	Complement component C1q receptor	Q9NPY3	CD93
SPI1	Transcription factor PU.1	P17947	SPI1
PTH1R	Parathyroid hormone/parathyroid hormone-related peptide receptor	Q03431	PTH1R
NKp30	Natural cytotoxicity triggering receptor 3	O14931	NCR3
ABD12	Monoacylglycerol lipase ABHD12	Q8N2K0	ABHD12
DAPK1	Death-associated protein kinase 1	P53355	DAPK1
Proteasome beta chain	Proteasome subunit beta type-4	P28070	PSMB4
Coagulation factor XIII	Coagulation factor XIII	P00488	F13A1
SIA7E	Alpha-N-acetylgalactosaminide alpha-2,6-sialyltransferase 5	Q9BVH7	ST6GALNAC5
BLNK	B-cell linker protein	Q8WV28	BLNK
PLCG2	1-phosphatidylinositol 4,5-bisphosphate phosphodiesterase gamma-2	P16885	PLCG2
RAC1	Ras-related C3 botulinum toxin substrate 1	P63000	RAC1
LIGHT	Tumor necrosis factor ligand superfamily member 14	O43557	TNFSF14
Antithrombin III	Antithrombin-III	P01008	SERPINC1
Corticotropin-lipotropin	Pro-opiomelanocortin	P01189	POMC
LPH	Lactase-phlorizin hydrolase	P09848	LCT
SCF	Kit ligand	P21583	KITLG
ATG7	Ubiquitin-like modifier-activating enzyme ATG7	O95352	ATG7
Cadherin E	Cadherin-1	P12830	CDH1
Rho-GDIa	Rho GDP-dissociation inhibitor 1	P52565	ARHGDIA
IL-10 Rb	Interleukin-10 receptor subunit beta	Q08334	IL10RB
Epithelial cell kinase	Ephrin type-A receptor 2	P29317	EPHA2
CO1A1:C-term propeptide	Collagen alpha-1(I) chain:C-term propeptide	P02452	COL1A1
PLBL1	Phospholipase B-like 1	Q6P4A8	PLBD1
TR:CD	Transferrin receptor protein 1:Cytoplasmic domain	P02786	TFRC
MECP2	Methyl-CpG-binding protein 2	P51608	MECP2
PTHrP	Parathyroid hormone-related protein	P12272	PTHLH
IL-19	Interleukin-19	Q9UHD0	IL19
BLK	Tyrosine-protein kinase BLK	P51451	BLK
HDAC4	Histone deacetylase 4	P56524	HDAC4
IL-13	Interleukin-13	P35225	IL13
CDN2C	Cyclin-dependent kinase 4 inhibitor C	P42773	CDKN2C
MIG	C-X-C motif chemokine 9	Q07325	CXCL9
OSM	Oncostatin-M	P13725	OSM
PEDF	Pigment epithelium-derived factor	P36955	SERPINF1
DHB8	Estradiol 17-beta-dehydrogenase 8	Q92506	HSD17B8
FA38A	Piezo-type mechanosensitive ion channel component 1	Q92508	PIEZO1
PSB10	Proteasome subunit beta type-10	P40306	PSMB10
IKK-beta	Inhibitor of nuclear factor kappa B kinase beta subunit	O14920	IKBKB
Neurotrophin-5	Neurotrophin-4	P34130	NTF4
bFGF	Fibroblast growth factor 2	P09038	FGF2
c-Jun	Transcription factor AP-1	P05412	JUN
MCP-2	C-C motif chemokine 8	P80075	CCL8
Holo-TC II	Holo-Transcobalamin-2	P20062	TCN2
OPG	Tumor necrosis factor receptor superfamily member 11B	O00300	TNFRSF11B
DHI1	Corticosteroid 11-beta-dehydrogenase isozyme 1	P28845	HSD11B1
P-Selectin	P-selectin	P16109	SELP
IL-2 sRa	Interleukin-2 receptor subunit alpha	P01589	IL2RA
ERK-1	Mitogen-activated protein kinase 3	P27361	MAPK3
sRANKL	Tumor necrosis factor ligand superfamily member 11	O14788	TNFSF11
CD244	Natural killer cell receptor 2B4	Q9BZW8	CD244
LDH-H 1	L-lactate dehydrogenase B chain	P07195	LDHB
IF4E	Eukaryotic translation initiation factor 4E	P06730	EIF4E
ZFAN3	AN1-type zinc finger protein 3	Q9H8U3	ZFAND3
PCNA	Proliferating cell nuclear antigen	P12004	PCNA
IR	Insulin receptor	P06213	INSR
6Ckine	C-C motif chemokine 21	O00585	CCL21
FST	Follistatin	P19883	FST
CPNS1	Calpain small subunit 1	P04632	CAPNS1
ZAP70	Tyrosine-protein kinase ZAP-70	P43403	ZAP70
TFF1	Trefoil factor 1	P04155	TFF1
CHD7	Chromodomain-helicase-DNA-binding protein 7	Q9P2D1	CHD7
CSF2R	Granulocyte-macrophage colony-stimulating factor receptor subunit alpha	P15509	CSF2RA
IL-23	Interleukin-23	P29460 | Q9NPF7	IL12B | IL23A
BMP-4	Bone morphogenetic protein 4	P12644	BMP4
MIP-1a	C-C motif chemokine 3	P10147	CCL3
FHR1	Complement factor H-related protein 1	Q03591	CFHR1
CREM	cAMP-responsive element modulator	Q03060	CREM
SAMH1	Deoxynucleoside triphosphate triphosphohydrolase SAMHD1	Q9Y3Z3	SAMHD1
TNF sR-II	Tumor necrosis factor receptor superfamily member 1B	P20333	TNFRSF1B
HSPA9B	Stress-70 protein, mitochondrial	P38646	HSPA9
RTP4	Receptor-transporting protein 4	Q96DX8	RTP4
Coagulation Factor IX	Coagulation factor IX	P00740	F9
GCP-2	C-X-C motif chemokine 6	P80162	CXCL6
GMFG	Glia maturation factor gamma	O60234	GMFG
Integrin a11b1	Integrin a11b1	P05556 | Q9UKX5	ITGB1 | ITGA11
TLR4:MD-2 complex	Toll-like receptor 4:Lymphocyte antigen 96 complex	O00206 | Q9Y6Y9	TLR4 | LY96
VHL	Von Hippel-Lindau disease tumor suppressor	P40337	VHL
DC-SIGN	CD209 antigen	Q9NNX6	CD209
DUS3	Dual specificity protein phosphatase 3	P51452	DUSP3
K319L	Dyslexia-associated protein KIAA0319-like protein	Q8IZA0	KIAA0319L
ApoM	Apolipoprotein M	O95445	APOM
EF1D	Elongation factor 1-delta	P29692	EEF1D
MMP-14	Matrix metalloproteinase-14	P50281	MMP14
STAT1	Signal transducer and activator of transcription 1-alpha/beta	P42224	STAT1
PKB	RAC-alpha serine/threonine-protein kinase	P31749	AKT1
ATOX1	Copper transport protein ATOX1	O00244	ATOX1
PSG5	Pregnancy-specific beta-1-glycoprotein 5	Q15238	PSG5
NEO1	Neogenin	Q92859	NEO1
Ceruloplasmin	Ceruloplasmin	P00450	CP
ECM1	Extracellular matrix protein 1	Q16610	ECM1
TLR5	Toll-like receptor 5	O60602	TLR5
CEBPB	CCAAT/enhancer-binding protein beta	P17676	CEBPB
gpIIbIIIa	Integrin alpha-IIb: beta-3 complex	P05106 | P08514	ITGB3 | ITGA2B
Apo E3	Apolipoprotein E (isoform E3)	P02649	APOE
IL-1Ra	Interleukin-1 receptor antagonist protein	P18510	IL1RN
IL-17 sR	Interleukin-17 receptor A	Q96F46	IL17RA
MYB	Transcriptional activator Myb	P10242	MYB
FYN	Tyrosine-protein kinase Fyn	P06241	FYN
DSC3	Desmocollin-3	Q14574	DSC3
SGK1	Serine/threonine-protein kinase Sgk1	O00141	SGK1
GMPR1	GMP reductase 1	P36959	GMPR
BTK	Tyrosine-protein kinase BTK	Q06187	BTK
RASN	GTPase NRas	P01111	NRAS
PDCD4	Programmed cell death protein 4	Q53EL6	PDCD4
CK070	Uncharacterized protein C11orf70	Q9BRQ4	CFAP300
TARC	C-C motif chemokine 17	Q92583	CCL17
sLRP1:ECD	Low-density lipoprotein receptor-related protein 1, soluble:Extracellular domain, LDL receptor class A domains 11-20	Q07954	LRP1
Siglec-6	Sialic acid-binding Ig-like lectin 6	O43699	SIGLEC6
THTR	Thiosulfate sulfurtransferase	Q16762	TST
Growth hormone-releasing factor	Somatoliberin	P01286	GHRH
TSHR	Thyrotropin receptor	P16473	TSHR
Beta-dystroglycan	Beta-dystroglycan	Q14118	DAG1
Tenascin-X	Tenascin-X	P22105	TNXB
C2	Complement C2	P06681	C2
LPL	Lipoprotein lipase	P06858	LPL
Factor I	Complement factor I	P05156	CFI
SSAT-1	Diamine acetyltransferase 1	P21673	SAT1
TP	Thymidine phosphorylase	P19971	TYMP
ST4S6	Carbohydrate sulfotransferase 15	Q7LFX5	CHST15
CIB1	Calcium and integrin-binding protein 1	Q99828	CIB1
Acid ceramidase	Acid ceramidase	Q13510	ASAH1
DUS4	Dual specificity protein phosphatase 4	Q13115	DUSP4
protein Z inhibitor	Protein Z-dependent protease inhibitor	Q9UK55	SERPINA10
BMX	Cytoplasmic tyrosine-protein kinase BMX	P51813	BMX
GST M1-1	Glutathione S-transferase Mu 1	P09488	GSTM1
N-terminal pro-BNP	N-terminal pro-BNP	P16860	NPPB
GP1BB	Platelet glycoprotein Ib beta chain	P13224	GP1BB
B3GN2	N-acetyllactosaminide beta-1,3-N-acetylglucosaminyltransferase 2	Q9NY97	B3GNT2
a1,4-Galactosyltransferase	Lactosylceramide 4-alpha-galactosyltransferase	Q9NPC4	A4GALT
PLXB3	Plexin-B3	Q9ULL4	PLXNB3
Angiopoietin-1	Angiopoietin-1	Q15389	ANGPT1
IFN-b	Interferon beta	P01574	IFNB1
MUC1:region 1	Mucin-1:region 1	P15941	MUC1
Thioredoxin	Thioredoxin	P10599	TXN
CK2-A2:B	Casein kinase II 2-alpha':2-beta heterotetramer	P67870 | P19784	CSNK2B | CSNK2A2
MP2K2	Dual specificity mitogen-activated protein kinase kinase 2	P36507	MAP2K2
EFNB2:ECD	Ephrin-B2:Extracellular domain	P52799	EFNB2
RAGP1	Ran GTPase-activating protein 1	P46060	RANGAP1
RNAS4	Ribonuclease 4	P34096	RNASE4
LRP1	Prolow-density lipoprotein receptor-related protein 1	Q07954	LRP1
UBE2N/UBE2V2 Complex	UBE2N/UBE2V2 Complex	P61088	UBE2N
ALK-1	Serine/threonine-protein kinase receptor R3	P37023	ACVRL1
MYSM1	Histone H2A deubiquitinase MYSM1	Q5VVJ2	MYSM1
NUP98	Nuclear pore complex protein Nup98-Nup96	P52948	NUP98
IL-10	Interleukin-10	P22301	IL10
TTC25	Tetratricopeptide repeat protein 25	Q96NG3	ODAD4
MAST4	Microtubule-associated serine/threonine-protein kinase 4	O15021	MAST4
B7-H2	ICOS ligand	O75144	ICOSLG
Kininostatin	Kininostatin	P01042	KNG1
IL-20 Ra	Interleukin-20 receptor subunit alpha	Q9UHF4	IL20RA
ANXA7	Annexin A7	P20073	ANXA7
S100A4	Protein S100-A4	P26447	S100A4
QSOX2	Sulfhydryl oxidase 2	Q6ZRP7	QSOX2
Coagulation Factor XI	Coagulation Factor XI	P03951	F11
CBLN2	Cerebellin-2	Q8IUK8	CBLN2
G-CSF-R	Granulocyte colony-stimulating factor receptor	Q99062	CSF3R
FBLN3	EGF-containing fibulin-like extracellular matrix protein 1	Q12805	EFEMP1
GBG11	Guanine nucleotide-binding protein G(I)/G(S)/G(O) subunit gamma-11	P61952	GNG11
MIME	Mimecan	P20774	OGN
Trefoil factor 2	Trefoil factor 2	Q03403	TFF2
Aldose reductase	Aldose reductase	P15121	AKR1B1
RBP	Retinol-binding protein 4	P02753	RBP4
RGS1	Regulator of G-protein signaling 1	Q08116	RGS1
granzyme A	Granzyme A	P12544	GZMA
IL-1 sRII	Interleukin-1 receptor type 2	P27930	IL1R2
AZGP1	Zinc-alpha-2-glycoprotein	P25311	AZGP1
E2F5	E2F5	Q15329	E2F5
Lymphotoxin a2/b1	Lymphotoxin alpha2:beta1	Q06643 | P01374	LTB | LTA
RAP2A	Ras-related protein Rap-2a	P10114	RAP2A
CD8A	T-cell surface glycoprotein CD8 alpha chain	P01732	CD8A
SOD	Superoxide dismutase [Cu-Zn]	P00441	SOD1
BGH3	Transforming growth factor-beta-induced protein ig-h3	Q15582	TGFBI
MAdCAM-1	Mucosal addressin cell adhesion molecule 1	Q13477	MADCAM1
TACI	Tumor necrosis factor receptor superfamily member 13B	O14836	TNFRSF13B
CD46	Membrane cofactor protein	P15529	CD46
Notch-3	Neurogenic locus notch homolog protein 3	Q9UM47	NOTCH3
KMT2C	Histone-lysine N-methyltransferase 2C	Q8NEZ4	KMT2C
AREG	Amphiregulin	P15514	AREG
GSHB	Glutathione synthetase	P48637	GSS
Factor D	Complement factor D	P00746	CFD
VAP-1	Vascular adhesion protein-1	Q16853	AOC3
BDNF	Brain-derived neurotrophic factor	P23560	BDNF
CU059	Uncharacterized protein C21orf59	P57076	CFAP298
FCG2A	Low affinity immunoglobulin gamma Fc region receptor II-a	P12318	FCGR2A
RANTES	C-C motif chemokine 5	P13501	CCL5
NKp46	Natural cytotoxicity triggering receptor 1	O76036	NCR1
nectin-1 gamma:ECD	Nectin-1, isoform gamma:Extracellular domain	Q15223	NECTIN1
PSME3	Proteasome activator complex subunit 3	P61289	PSME3
Apo A-I	Apolipoprotein A-I	P02647	APOA1
TFIP8	Tumor necrosis factor alpha-induced protein 8	O95379	TNFAIP8
MAX	Protein max	P61244	MAX
IL-17F	Interleukin-17F	Q96PD4	IL17F
AQP4	Aquaporin-4	P55087	AQP4
TNF-b	Lymphotoxin-alpha	P01374	LTA
Integrin a6	Integrin alpha-6	P23229	ITGA6
TGF-b R II	TGF-beta receptor type-2	P37173	TGFBR2
NR1H4	Bile acid receptor	Q96RI1	NR1H4
PARC	C-C motif chemokine 18	P55774	CCL18
BCL2-like 1 protein	Bcl-2-like protein 1	Q07817	BCL2L1
GRPE1	GrpE protein homolog 1, mitochondrial	Q9HAV7	GRPEL1
Proteasome subunit alpha type 5	Proteasome subunit alpha type-5	P28066	PSMA5
Lymphotoxin a1/b2	Lymphotoxin alpha1:beta2	P01374 | Q06643	LTA | LTB
Endoglin	Endoglin	P17813	ENG
filamin A:CH2	Filamin-A:Calponin Homology 2	P21333	FLNA
IKK-gamma	I-kappa-B kinase gamma	Q9Y6K9	IKBKG
TANK	TRAF family member-associated NF-kappa-B activator	Q92844	TANK
TCCR	Interleukin-27 receptor subunit alpha	Q6UWB1	IL27RA
Glutathione peroxidase	Glutathione peroxidase 1	P07203	GPX1
HEPH	Hephaestin	Q9BQS7	HEPH
SCGF-beta	Stem cell growth factor-beta	Q9Y240	CLEC11A
NRX1A	Neurexin-1	Q9ULB1	NRXN1
Caspase-3	Caspase-3	P42574	CASP3
TRAIL R2:ECD	Tumor necrosis factor receptor superfamily member 10B:Extracellular domain, TNFR-Cys domains 1-3	O14763	TNFRSF10B
T132D	Transmembrane protein 132D	Q14C87	TMEM132D
FGFR-3:ECD	Fibroblast growth factor receptor 3:Extracellular domain	P22607	FGFR3
BATF3	Basic leucine zipper transcriptional factor ATF-like 3	Q9NR55	BATF3
ALDOB	Fructose-bisphosphate aldolase B	P05062	ALDOB
CXA1	Gap junction alpha-1 protein	P17302	GJA1
SOD3	Extracellular superoxide dismutase [Cu-Zn]	P08294	SOD3
IF4A1	Eukaryotic initiation factor 4A-I	P60842	EIF4A1
BECN1	Beclin-1	Q14457	BECN1
PDLI4	PDZ and LIM domain protein 4	P50479	PDLIM4
tau	Microtubule-associated protein tau	P10636	MAPT
IL-1a	Interleukin-1 alpha	P01583	IL1A
GFAP	Glial fibrillary acidic protein	P14136	GFAP
HVEM	Tumor necrosis factor receptor superfamily member 14	Q92956	TNFRSF14
MLL2	Histone-lysine N-methyltransferase 2D	O14686	KMT2D
IL-4 sR	Interleukin-4 receptor subunit alpha	P24394	IL4R
Nectin-2	Nectin-2	Q92692	NECTIN2
LT4R1	Leukotriene B4 receptor 1	Q15722	LTB4R
SP-D	Pulmonary surfactant-associated protein D	P35247	SFTPD
HIF-1a	Hypoxia-inducible factor 1-alpha	Q16665	HIF1A
Attractin	Attractin	O75882	ATRN
Beta-globin	Hemoglobin subunit beta	P68871	HBB
EGF:CD	Epidermal growth factor:Cytoplasmic domain	P01133	EGF
Cathepsin S	Cathepsin S	P25774	CTSS
TXND3	Thioredoxin domain-containing protein 3	Q8N427	NME8
sCD4	T-cell surface glycoprotein CD4	P01730	CD4
TIMD3	Hepatitis A virus cellular receptor 2	Q8TDQ0	HAVCR2
IL-7 Ra	Interleukin-7 receptor subunit alpha	P16871	IL7R
IGF-I sR	Insulin-like growth factor 1 receptor	P08069	IGF1R
PARP:region 1	Poly [ADP-ribose] polymerase 1:region 1	P09874	PARP1
ZBT16	Zinc finger and BTB domain-containing protein 16	Q05516	ZBTB16
Cytidylate kinase	UMP-CMP kinase	P30085	CMPK1
calgranulin B	Protein S100-A9	P06702	S100A9
MP2K6	Dual specificity mitogen-activated protein kinase kinase 6	P52564	MAP2K6
Caspase-10:region 1	Caspase-10:region 1	Q92851	CASP10
UBE2N/UB2V1 Complex	UBE2N (Ubc13)/Uev1a Complex	P61088	UBE2N
Eotaxin-2	C-C motif chemokine 24	O00175	CCL24
B4GT5	Beta-1,4-galactosyltransferase 5	O43286	B4GALT5
PRL	Prolactin	P01236	PRL
SHBG	Sex hormone-binding globulin	P04278	SHBG
NAG	Alpha-N-acetylglucosaminidase	P54802	NAGLU
Endothelin 1	Endothelin-1	P05305	EDN1
CETP	Cholesteryl ester transfer protein	P11597	CETP
D-dimer	D-dimer	P02679 | P02675 | P02671	FGG | FGB | FGA
HLF	Hepatic leukemia factor	Q16534	HLF
GST omega-1	Glutathione S-transferase omega-1	P78417	GSTO1
FER	Tyrosine-protein kinase Fer	P16591	FER
4-1BB	Tumor necrosis factor receptor superfamily member 9	Q07011	TNFRSF9
Tropomyosin 4	Tropomyosin alpha-4 chain	P67936	TPM4
CDSN	Corneodesmosin	Q15517	CDSN
TIMP-2	Metalloproteinase inhibitor 2	P16035	TIMP2
STAT6	Signal transducer and activator of transcription 6	P42226	STAT6
ZO1	Tight junction protein ZO-1	Q07157	TJP1
Integrin aVb5	Integrin alpha-V: beta-5 complex	P18084 | P06756	ITGB5 | ITGAV
RAN	GTP-binding nuclear protein Ran	P62826	RAN
C7	Complement component C7	P10643	C7
VAMP7	Vesicle-associated membrane protein 7	P51809	VAMP7
FGF-5	Fibroblast growth factor 5	P12034	FGF5
MALT1	Mucosa-associated lymphoid tissue lymphoma translocation protein 1	Q9UDY8	MALT1
RAD	GTP-binding protein RAD	P55042	RRAD
IL32	Interleukin-32	P24001	IL32
EKI1	Ethanolamine kinase 1	Q9HBU6	ETNK1
sFRP-3	Secreted frizzled-related protein 3	Q92765	FRZB
SHBG	Sex hormone-binding globulin	P04278	SHBG
BNP-32	Brain natriuretic peptide 32	P16860	NPPB
Clusterin	Clusterin	P10909	CLU
KGP1B	cGMP-dependent protein kinase 1, beta isozyme	Q13976	PRKG1
Caspase-8	Caspase-8	Q14790	CASP8
sCD163	Scavenger receptor cysteine-rich type 1 protein M130	Q86VB7	CD163
PSIP1	PC4 and SFRS1-interacting protein	O75475	PSIP1
ADH7	Alcohol dehydrogenase class 4 mu/sigma chain	P40394	ADH7
CD8B	T-cell surface glycoprotein CD8 beta chain	P10966	CD8B
SLIM 1	Four and a half LIM domains protein 1	Q13642	FHL1
HLAE	HLA class I histocompatibility antigen, alpha chain E	P13747	HLA-E
FGL1	Fibrinogen-like protein 1	Q08830	FGL1
FHR2	Complement factor H-related protein 2	P36980	CFHR2
GDNF	Glial cell line-derived neurotrophic factor	P39905	GDNF
FIS1	Mitochondrial fission 1 protein	Q9Y3D6	FIS1
UGT 1A1	UDP-glucuronosyltransferase 1-1	P22309	UGT1A1
MDC	C-C motif chemokine 22	O00626	CCL22
CC103	Coiled-coil domain-containing protein 103	Q8IW40	CCDC103
FGFR4	Fibroblast growth factor receptor 4	P22455	FGFR4
ACHA5	Neuronal acetylcholine receptor subunit alpha-5	P30532	CHRNA5
GPR56	Adhesion G-protein coupled receptor G1	Q9Y653	ADGRG1
NKG2F	NKG2-F type II integral membrane protein	O43908	KLRC4
SDF-1	Stromal cell-derived factor 1	P48061	CXCL12
c-Myc	Myc proto-oncogene protein	P01106	MYC
CP054	Transmembrane protein C16orf54	Q6UWD8	C16orf54
BGAL	Beta-galactosidase	P16278	GLB1
ERN1	Serine/threonine-protein kinase/endoribonuclease IRE1	O75460	ERN1
a2-Macroglobulin	Alpha-2-macroglobulin	P01023	A2M
Integrin a1b1	Integrin alpha-I: beta-1 complex	P05556 | P56199	ITGB1 | ITGA1
Cathelicidin peptide	Cathelicidin antimicrobial peptide	P49913	CAMP
Proteinase-3	Myeloblastin	P24158	PRTN3
DOK1	Docking protein 1	Q99704	DOK1
PPARa	Peroxisome proliferator-activated receptor alpha	Q07869	PPARA
RFX5	DNA-binding protein RFX5	P48382	RFX5
CK-BB	Creatine kinase B-type	P12277	CKB
CK-MM	Creatine kinase M-type	P06732	CKM
GSTT1	Glutathione S-transferase theta-1	P30711	GSTT1
SRPK2	Serine/threonine-protein kinase SRPK2	P78362	SRPK2
Retinoic acid receptor RXR-alpha	Retinoic acid receptor RXR-alpha	P19793	RXRA
NRX1B	Neurexin-1-beta	P58400	NRXN1
TECT2	Tectonic-2	Q96GX1	TCTN2
IL-23 R	Interleukin-23 receptor	Q5VWK5	IL23R
ANP	Atrial natriuretic factor	P01160	NPPA
STA5A	Signal transducer and activator of transcription 5A	P42229	STAT5A
Coactosin-like protein	Coactosin-like protein	Q14019	COTL1
EZH2	Enhancer of zeste homolog 2	Q15910	EZH2
HBD-2	Beta-defensin 4A	O15263	DEFB4A
Coagulation Factor VIII	Coagulation Factor VIII	P00451	F8
PBP	Platelet basic protein	P02775	PPBP
SEM4F	Semaphorin-4F	O95754	SEMA4F
Carbonic Anhydrase XII	Carbonic anhydrase 12	O43570	CA12
TYK2	Non-receptor tyrosine-protein kinase TYK2	P29597	TYK2
HSP 60	60 kDa heat shock protein, mitochondrial	P10809	HSPD1
14-3-3 protein beta/alpha	14-3-3 protein beta/alpha	P31946	YWHAB
CTNA3	Catenin alpha-3	Q9UI47	CTNNA3
IL-9	Interleukin-9	P15248	IL9
ECP	Eosinophil cationic protein	P12724	RNASE3
TSP4	Thrombospondin-4	P35443	THBS4
Carbonic anhydrase III	Carbonic anhydrase 3	P07451	CA3
LAIR1	Leukocyte-associated immunoglobulin-like receptor 1	Q6GTX8	LAIR1
OTCase	Ornithine carbamoyltransferase, mitochondrial	P00480	OTC
INHBC	Inhibin beta C chain	P55103	INHBC
CLC7A	C-type lectin domain family 7 member A	Q9BXN2	CLEC7A
FHR4	Complement factor H-related protein 4	Q92496	CFHR4
MPIF-1	C-C motif chemokine 23	P55773	CCL23
ILK1	Integrin-linked protein kinase	Q13418	ILK
DBNL	Drebrin-like protein	Q9UJU6	DBNL
Alpha crystallin A chain	Alpha-crystallin A chain	P02489	CRYAA
C43BP:START domain	Collagen type IV alpha-3-binding protein:StAR-related lipid-transfer domain, isoform 2	Q9Y5P4	CERT1
NEB2	Neurabin-2	Q96SB3	PPP1R9B
PSB2	Proteasome subunit beta type-2	P49721	PSMB2
HSP 90b	Heat shock protein HSP 90-beta	P08238	HSP90AB1
NAP2L	nucleosome assembly protein 1-like 4	Q99733	NAP1L4
RFXAP	Regulatory factor X-associated protein	O00287	RFXAP
TKN1	Protachykinin-1	P20366	TAC1
IL-7	Interleukin-7	P13232	IL7
Ornithine decarboxylase	Ornithine decarboxylase	P11926	ODC1
NPS-PLA2	Phospholipase A2, membrane associated	P14555	PLA2G2A
FGF9	Fibroblast growth factor 9	P31371	FGF9
TGF-b1	Transforming growth factor beta-1	P01137	TGFB1
IL-6/ IL-6 sRa Complex	IL-6/IL-6 sRa Complex	P08887 | P05231	IL6R | IL6
alpha-1-antichymotrypsin complex	Alpha-1-antichymotrypsin complex	P01011	SERPINA3
RL5	60S ribosomal protein L5	P46777	RPL5
Selenium-binding protein 1	Selenium-binding protein 1	Q13228	SELENBP1
NEUREGULIN-1	Neuregulin-1	Q02297	NRG1
BAP1	Ubiquitin carboxyl-terminal hydrolase BAP1	Q92560	BAP1
TREM2	Triggering receptor expressed on myeloid cells 2	Q9NZC2	TREM2
CAD17	Cadherin-17	Q12864	CDH17
Vimentin	Vimentin	P08670	VIM
TRH	Pro-Thyrotropin-releasing hormone	P20396	TRH
Asparaginase-like protein 1	Isoaspartyl peptidase/L-asparaginase	Q7L266	ASRGL1
Peroxiredoxin-6	Peroxiredoxin-6	P30041	PRDX6
ADAM 17:ECD	Disintegrin and metalloproteinase domain-containing protein 17:Extracellular domain	P78536	ADAM17
Stress-induced-phosphoprotein 1	Stress-induced-phosphoprotein 1	P31948	STIP1
tPA	Tissue-type plasminogen activator	P00750	PLAT
TLR3	Toll-like receptor 3	O15455	TLR3
GNAS	Guanine nucleotide-binding protein G(s) subunit alpha isoforms	Q5JWF2 | P63092	GNAS
AHSP	Alpha-hemoglobin-stabilizing protein	Q9NZD4	AHSP
TrkA	High affinity nerve growth factor receptor	P04629	NTRK1
GGH	Gamma-glutamyl hydrolase	Q92820	GGH
G6B:CD	Protein G6b:Isoform B, Cytoplasmic domain	O95866	MPIG6B
HCLS1	Hematopoietic lineage cell-specific protein	P14317	HCLS1
C1QC	Complement C1q subcomponent subunit C	P02747	C1QC
EDAR	Tumor necrosis factor receptor superfamily member EDAR	Q9UNE0	EDAR
B7-2	T-lymphocyte activation antigen CD86	P42081	CD86
PSB6	Proteasome subunit beta type-6	P28072	PSMB6
MUC1:region 3	Mucin-1:region 3	P15941	MUC1
FKBP5	FK506-binding protein 5	Q13451	FKBP5
UGPA1	UTP--glucose-1-phosphate uridylyltransferase	Q16851	UGP2
ROBO4	Roundabout homolog 4	Q8WZ75	ROBO4
PML	Probable transcription factor PML	P29590	PML
DOK2	Docking protein 2	O60496	DOK2
a1-Antichymotrypsin	Alpha-1-antichymotrypsin	P01011	SERPINA3
SUMO4	Small ubiquitin-related modifier 4	Q6EEV6	SUMO4
CECR1	Adenosine deaminase CECR1	Q9NZK5	ADA2
PDPK1	3-phosphoinositide-dependent protein kinase 1	O15530	PDPK1
PTPA	Serine/threonine-protein phosphatase 2A regulatory subunit B'	Q15257	PTPA
CAD13	Cadherin-13	P55290	CDH13
AVEN	Cell death regulator Aven	Q9NQS1	AVEN
Tirap	Toll/interleukin-1 receptor domain-containing adapter protein	P58753	TIRAP
CRP	C-reactive protein	P02741	CRP
IGFALS	Insulin-like growth factor-binding protein complex acid labile subunit	P35858	IGFALS
UN93B	Protein unc-93 homolog B1	Q9H1C4	UNC93B1
UBE2N/UB2V1 Complex	UBE2N (Ubc13)/Uev1a Complex	P61088	UBE2N
CD40 ligand, soluble	CD40 ligand	P29965	CD40LG
PDGFD	Platelet-derived growth factor D	Q9GZP0	PDGFD
sLRP1:CD	Low-density lipoprotein receptor-related protein 1, soluble:Cytoplasmic domain	Q07954	LRP1
PNP	Purine nucleoside phosphorylase	P00491	PNP
UB2D1/ PolyUbiquitin K48	UB2D1/PolyUbiquitin K48	P0CG47 | P51668	UBB | UBE2D1
ACADM	Medium-chain specific acyl-CoA dehydrogenase, mitochondrial	P11310	ACADM
I-TAC	C-X-C motif chemokine 11	O14625	CXCL11
Tropomyosin 1 alpha chain	Tropomyosin alpha-1 chain	P09493	TPM1
Galanin	Galanin	P22466	GAL
IL3RB:ECD	Cytokine receptor common subunit beta:Extracellular domain	P32927	CSF2RB
GLCM	Glucosylceramidase	P04062	GBA
CD83	CD83 antigen	Q01151	CD83
PBEF	Nicotinamide phosphoribosyltransferase	P43490	NAMPT
MYZAP	Myocardial zonula adherens protein	P0CAP1	MYZAP
PIK3CA/PIK3R1	PIK3CA/PIK3R1	P27986 | P42336	PIK3R1 | PIK3CA
5NTC	Cytosolic purine 5'-nucleotidase	P49902	NT5C2
ROCK2	Rho-associated protein kinase 2	O75116	ROCK2
SOX10	Transcription factor SOX-10	P56693	SOX10
Ficolin-3	Ficolin-3	O75636	FCN3
NDEL1	Nuclear distribution protein nudE-like 1	Q9GZM8	NDEL1
IL-18 Ra	Interleukin-18 receptor 1	Q13478	IL18R1
IgM	Immunoglobulin M	P01871	IGHM | JCHAIN | IGL | IGK
SP-B	Pulmonary surfactant-associated protein B	P07988	SFTPB
IL-10 Ra:ECD	Interleukin-10 receptor subunit alpha:Extracellular domain	Q13651	IL10RA
CBPM	Carboxypeptidase M	P14384	CPM
PSME1	Proteasome activator complex subunit 1	Q06323	PSME1
MIP-3b	C-C motif chemokine 19	Q99731	CCL19
FLAP endonuclease-1	Flap endonuclease 1	P39748	FEN1
FBRL	rRNA 2'-O-methyltransferase fibrillarin	P22087	FBL
PTP-1B	Tyrosine-protein phosphatase non-receptor type 1	P18031	PTPN1
DAPP1	Dual adapter for phosphotyrosine and 3-phosphotyrosine and 3-phosphoinositide	Q9UN19	DAPP1
IGFBP-3	Insulin-like growth factor-binding protein 3	P17936	IGFBP3
MDM4	Protein Mdm4	O15151	MDM4
SERC	Phosphoserine aminotransferase	Q9Y617	PSAT1
PSME2	Proteasome activator complex subunit 2	Q9UL46	PSME2
RNT2	Ribonuclease T2	O00584	RNASET2
Vasoactive Intestinal Peptide	Vasoactive Intestinal Peptide	P01282	VIP
Lipocalin 2	Neutrophil gelatinase-associated lipocalin	P80188	LCN2
FCERA	High affinity immunoglobulin epsilon receptor subunit alpha	P12319	FCER1A
PRC1	Protein regulator of cytokinesis 1	O43663	PRC1
Mn SOD	Superoxide dismutase [Mn], mitochondrial	P04179	SOD2
IL-12	Interleukin-12	P29459 | P29460	IL12A | IL12B
sCD14	Monocyte differentiation antigen CD14, soluble	P08571	CD14
IL24	Interleukin-24	Q13007	IL24
Fibrinogen g-chain dimer	Fibrinogen gamma chain	P02679	FGG
PIM1	Serine/threonine-protein kinase pim-1	P11309	PIM1
NUCB1	Nucleobindin-1	Q02818	NUCB1
TNF-a	Tumor necrosis factor	P01375	TNF
DEFI6	Differentially expressed in FDCP 6 homolog	Q9H4E7	DEF6
I-309	C-C motif chemokine 1	P22362	CCL1
GREM1	Gremlin-1	O60565	GREM1
NEUM	Neuromodulin	P17677	GAP43
UB2L3	Ubiquitin-conjugating enzyme E2 L3	P68036	UBE2L3
RFIP3	Rab11 family-interacting protein 3	O75154	RAB11FIP3
SETD2	Histone-lysine N-methyltransferase SETD2	Q9BYW2	SETD2
SOX2	Transcription factor SOX-2	P48431	SOX2
PHB2	Prohibitin-2	Q99623	PHB2
Macrophage mannose receptor	Macrophage mannose receptor 1	P22897	MRC1
FN1.2	Fibronectin-1 Fragment 2	P02751	FN1
GAPDH, liver	Glyceraldehyde-3-phosphate dehydrogenase	P04406	GAPDH
bFGF-R	Fibroblast growth factor receptor 1	P11362	FGFR1
MRCKB	Serine/threonine-protein kinase MRCK beta	Q9Y5S2	CDC42BPB
40S ribosomal protein SA	40S ribosomal protein SA	P08865	RPSA
MICB	MHC class I polypeptide-related sequence B	Q29980	MICB
CLH1	Clathrin heavy chain 1	Q00610	CLTC
ADAM 28	ADAM 28	Q9UKQ2	ADAM28
G-CSF	Granulocyte colony-stimulating factor	P09919	CSF3
Insulin	Insulin	P01308	INS
Cyclin H	Cyclin-H	P51946	CCNH
b2-Glycoprotein I	Beta-2-glycoprotein 1	P02749	APOH
Apo C-III	Apolipoprotein C-III	P02656	APOC3
UCRP	Ubiquitin-like protein ISG15	P05161	ISG15
UNG	Uracil-DNA glycosylase	P13051	UNG
PRDM1	PR domain zinc finger protein 1	O75626	PRDM1
HS105	Heat shock protein 105 kDa	Q92598	HSPH1
BRD4	Bromodomain-containing protein 4	O60885	BRD4
PRAME	Preferentially expressed antigen of melanoma	P78395	PRAME
WWC1	Protein KIBRA	Q8IX03	WWC1
Ku70	X-ray repair cross-complementing protein 6	P12956	XRCC6
COMP	Cartilage oligomeric matrix protein	P49747	COMP
Gro-b	Gro-beta	P19875	CXCL2
PDGF-AA	Platelet-derived growth factor subunit A	P04085	PDGFA
prostatic binding protein	Phosphatidylethanolamine-binding protein 1	P30086	PEBP1
ENA-78	C-X-C motif chemokine 5	P42830	CXCL5
NCK2	Cytoplasmic protein NCK2	O43639	NCK2
ARNT	Aryl hydrocarbon receptor nuclear translocator	P27540	ARNT
Cystatin M	Cystatin-M	Q15828	CST6
amyloid precursor protein	Amyloid beta A4 protein	P05067	APP
APMAP	Adipocyte plasma membrane-associated protein	Q9HDC9	APMAP
PCSK9	Proprotein convertase subtilisin/kexin type 9	Q8NBP7	PCSK9
MCP-1	C-C motif chemokine 2	P13500	CCL2
STK4	Serine/threonine-protein kinase 4	Q13043	STK4
EMILIN-3	Multimerin-2	Q9H8L6	MMRN2
RB11B	Ras-related protein Rab-11B	Q15907	RAB11B
Lactoferrin	Lactotransferrin	P02788	LTF
IRF5	Interferon regulatory factor 5	Q13568	IRF5
XRCC1	DNA repair protein XRCC1	P18887	XRCC1
TBCE	Tubulin-specific chaperone E	Q15813	TBCE
Phosphoglycerate mutase 1	Phosphoglycerate mutase 1	P18669	PGAM1
FGL2	Fibroleukin	Q14314	FGL2
GAA	Lysosomal alpha-glucosidase	P10253	GAA
IFNA1	Interferon alpha-1/13	P01562	IFNA1
Troponin T	Troponin T, cardiac muscle	P45379	TNNT2
ADH1B	Alcohol dehydrogenase 1B	P00325	ADH1B
RELB	Transcription factor RelB	Q01201	RELB
Chk2	Serine/threonine-protein kinase Chk2	O96017	CHEK2
Perlecan	Basement membrane-specific heparan sulfate proteoglycan core protein	P98160	HSPG2
FAK1	Focal adhesion kinase 1	Q05397	PTK2
RET	Proto-oncogene tyrosine-protein kinase receptor Ret	P07949	RET
MASP3:Light	Mannan-binding lectin serine protease 1:Mannan-binding lectin serine protease 1 light chain	P48740	MASP1
RAC2	Ras-related C3 botulinum toxin substrate 2	P15153	RAC2
HNF1A	Hepatocyte nuclear factor 1-alpha	P20823	HNF1A
KDSR	3-ketodihydrosphingosine reductase	Q06136	KDSR
ADA	Adenosine deaminase	P00813	ADA
IL-5	Interleukin-5	P05113	IL5
HMG-1	High mobility group protein B1	P09429	HMGB1
TrATPase	Tartrate-resistant acid phosphatase type 5	P13686	ACP5
IRF4	Interferon regulatory factor 4	Q15306	IRF4
CO8G	Complement component C8 gamma chain	P07360	C8G
MMP-7	Matrilysin	P09237	MMP7
HD-5	Defensin-5	Q01523	DEFA5
SOX-9	SOX-9	P48436	SOX9
IL-35	Interleukin-35	P29459 | Q14213	IL12A | EBI3
LIRA5	Leukocyte immunoglobulin-like receptor subfamily A member 5	A6NI73	LILRA5
NPY	Neuropeptide Y	P01303	NPY
HNRH1	Heterogeneous nuclear ribonucleoprotein H	P31943	HNRNPH1
p130	Retinoblastoma-like protein 2	Q08999	RBL2
HMGR	3-hydroxy-3-methylglutaryl-coenzyme A reductase	P04035	HMGCR
Glutathione peroxidase 3	Glutathione peroxidase 3	P22352	GPX3
b-Endorphin	Beta-endorphin	P01189	POMC
ANXA7	Annexin A7	P20073	ANXA7
TXNIP	Thioredoxin-interacting protein	Q9H3M7	TXNIP
XDH	Xanthine dehydrogenase/oxidase	P47989	XDH
AMPK a1b1g1	AMP Kinase (alpha1beta1gamma1)	P54619 | Q9Y478 | Q13131	PRKAG1 | PRKAB1 | PRKAA1
NOS	NOS	P29474	NOS3
Apo E	Apolipoprotein E	P02649	APOE
OLFL3	Olfactomedin-like protein 3	Q9NRN5	OLFML3
IL-20	Interleukin-20	Q9NYY1	IL20
TSLP R	Cytokine receptor-like factor 2	Q9HC73	CRLF2
PEN2	Gamma-secretase subunit PEN-2	Q9NZ42	PSENEN
MMP-10	Stromelysin-2	P09238	MMP10
MMEL2	Membrane metallo-endopeptidase-like 1	Q495T6	MMEL1
Angiopoietin-2	Angiopoietin-2	O15123	ANGPT2
CSN5	COP9 signalosome complex subunit 5	Q92905	COPS5
EST3	Carboxylesterase 3	Q6UWW8	CES3
GON1	Progonadoliberin-1	P01148	GNRH1
IGLL1	Immunoglobulin lambda-like polypeptide 1	P15814	IGLL1
MARE2	Microtubule-associated protein RP/EB family member 2	Q15555	MAPRE2
TPH1	Tryptophan 5-hydroxylase 1	P17752	TPH1
Rho-GDI beta	Rho GDP-dissociation inhibitor 2	P52566	ARHGDIB
MEG10	Multiple epidermal growth factor-like domains protein 10	Q96KG7	MEGF10
Integrin aLb2	Integrin alpha L beta 2	P20701	ITGAL
Met	Hepatocyte growth factor receptor	P08581	MET
SELS	Selenoprotein S	Q9BQE4	SELENOS
M-CSF R	Macrophage colony-stimulating factor 1 receptor	P07333	CSF1R
suPAR	Urokinase plasminogen activator surface receptor	Q03405	PLAUR
5HT2A	5-hydroxytryptamine receptor 2A	P28223	HTR2A
MTDC	Bifunctional methylenetetrahydrofolate dehydrogenase/cyclohydrolase, mitochondrial	P13995	MTHFD2
IGF-I	Insulin-like growth factor I	P05019	IGF1
ID2	DNA-binding protein inhibitor ID-2	Q02363	ID2
BiP	78 kDa glucose-regulated protein	P11021	HSPA5
MMP-8	Neutrophil collagenase	P22894	MMP8
MGMT	Methylated-DNA--protein-cysteine methyltransferase	P16455	MGMT
SCRB1	Scavenger receptor class B member 1	Q8WTV0	SCARB1
EMR2	Adhesion G protein-coupled receptor E2	Q9UHX3	ADGRE2
calreticulin	Calreticulin	P27797	CALR
BARK1	beta-adrenergic receptor kinase 1	P25098	GRK2
RUNX3	Runt-related transcription factor 3	Q13761	RUNX3
ADAM 17:CD	Disintegrin and metalloproteinase domain-containing protein 17:Cytoplasmic domain	P78536	ADAM17
SH2B3	SH2B adapter protein 3	Q9UQQ2	SH2B3
TWF1	Twinfilin-1	Q12792	TWF1
RANG	Ran-specific GTPase-activating protein	P43487	RANBP1
CHM2A	Charged multivesicular body protein 2a	O43633	CHMP2A
PKC-B-II	Protein kinase C beta type (splice variant beta-II)	P05771	PRKCB
Mesothelin	Mesothelin	Q13421	MSLN
PARP:BRCT domain	Poly [ADP-ribose] polymerase 1:BRCA1 C-terminal:BRCA1 C-terminus domian	P09874	PARP1
TFF3	Trefoil factor 3	Q07654	TFF3
OLR1	Oxidized low-density lipoprotein receptor 1	P78380	OLR1
INP5E	72 kDa inositol polyphosphate 5-phosphatase	Q9NRR6	INPP5E
TPP2	Tripeptidyl-peptidase 2	P29144	TPP2
ERBB3	Receptor tyrosine-protein kinase erbB-3	P21860	ERBB3
Desmoglein-1	Desmoglein-1	Q02413	DSG1
Tenascin	Tenascin	P24821	TNC
NRP1	Neuropilin-1	O14786	NRP1
PSA4	Proteasome subunit alpha type-4	P25789	PSMA4
Osteocalcin	Osteocalcin	P02818	BGLAP
